# Supplementary material for: Multiplex staining of 2-DE gels for an initial phosphoproteome analysis of germinating seeds and early grown seedlings from a non-orthodox specie: Quercus ilex L. subsp. ballota [Desf.] Samp
Source: Front Plant Sci. 2015 Aug 11;6:620. doi: 10.3389/fpls.2015.00620 (PMC4531236; doi:10.3389/fpls.2015.00620)
Supplement: Supplementary file 1 [file Table1.XLSX]

## Sheet: Hoja1
Table S1: Normalized relative volumes of the 2-DE resolved spots. Values are showed as individual values of each biological replicates. Differentially accumulated protein spots were selected after ANOVA analysis, with FDR <0.05
	Spots detected by SYPRO-Ruby									Statistical analysis		Spots detected by ProQ-DPS									Statistical analysis
Spot number	0h_Rep1	0h_Rep 2	0h_Rep 3	24h_Rep 1	24h_Rep3	24h_Rep5	9d_Rep 1	9d_Rep 2	9d_Rep 3	P	FDR	0h_Rep1	0h_Rep2	0h_Rep3	24h_Rep1	24h_Rep3	24h_Rep5	9d_Rep1	9d_Rep2	9d_Rep3	P	FDR
109	nd.	nd.	nd.	nd.	nd.	nd.	0.422265	0.492789	0.24428			nd.	nd.	nd.	nd.	nd.	nd.	nd.	nd.	nd.
110	nd.	nd.	nd.	nd.	nd.	nd.	0.454619	0.284612	0.404925			nd.	nd.	nd.	nd.	nd.	nd.	nd.	nd.	nd.
202	nd.	0.266407	0.395031	0.242103	0.258551	nd.	1.32538	0.415381	0.92662	0.06715	0.20616	nd.	nd.	nd.	nd.	nd.	nd.	nd.	nd.	nd.
401	0.046337	0.0120806	0.0542026	nd.	0.0632471	0.211458	0.124797	0.140619	0.0450027	0.04024	0.14989	nd.	nd.	nd.	nd.	nd.	nd.	nd.	nd.	nd.
604	0.145637	0.174326	0.264892	nd.	0.107633	nd.	0.152034	0.137083	0.280988	0.48372	0.60538	0.417974	0.330508	0.574867	0.361152	nd.	0.212263	0.135499	0.164276	0.330147	0.06083	0.26477
606	0.173706	0.105943	0.236063	0.241483	0.226074	0.248229	0.477894	0.501255	0.280479	0.00833	0.04779	0.289357	0.151181	0.423949	0.414973	nd.	0.259387	0.454697	0.611797	0.256046	0.42238	0.66159
705	0.141629	0.255876	0.264271	0.145633	0.25271	0.190644	0.323995	0.253634	0.398444	0.20471	0.44446	0.419396	0.546134	0.736489	0.1698	0.283485	0.291737	0.2674	0.364383	0.29125	0.08683	0.31845
707	0.132512	0.244381	0.45118	0.352421	0.405373	0.292551	0.598517	0.478884	0.261179	0.37261	0.55851	0.101322	0.416096	0.874136	nd.	0.423957	0.0658292	0.411356	0.430138	0.177731	0.82425	0.83239
1005	0.203639	0.188335	0.208178	0.237949	0.31171	0.222752	0.0448866	0.150372	0.103797	0.00068	0.00642	nd.	nd.	nd.	nd.	nd.	nd.	nd.	nd.	nd.
1006	0.151869	0.0313851	0.116007	0.137017	0.279549	0.153441	0.120602	nd.	nd.	0.21741	0.46163	nd.	nd.	nd.	nd.	nd.	nd.	nd.	nd.	nd.
1011	0.0944811	0.116767	0.112298	0.0912948	0.169995	nd.	nd.	nd.	nd.	0.65009	0.78125	nd.	nd.	nd.	nd.	nd.	nd.	nd.	nd.	nd.
1013	0.0227978	0.0526786	0.0590262	0.0470759	0.111804	0.0749747	nd.	nd.	nd.	0.09443	0.196	nd.	nd.	nd.	nd.	nd.	nd.	nd.	nd.	nd.
1103	0.0618019	0.100854	0.284694	0.131119	0.290054	0.191224	nd.	0.0553935	0.0280589	0.00962	0.05272	nd.	nd.	nd.	nd.	nd.	nd.	nd.	nd.	nd.
1109	0.0594503	0.0876635	0.0823969	0.119003	0.158288	0.0997805	0.0457342	0.0855934	0.0294967	0.10193	0.28235	nd.	nd.	nd.	nd.	nd.	nd.	nd.	nd.	nd.
1112	0.0556854	0.0257841	0.0537089	nd.	0.0822099	0.0602686	0.0341338	0.0657196	0.0184811	0.42481	0.5843	nd.	nd.	nd.	nd.	nd.	nd.	nd.	nd.	nd.
1114	nd.	nd.	0.083356	nd.	nd.	0.0350534	0.094191	0.0765215	0.0561621	0.06983	0.21168	nd.	nd.	nd.	nd.	nd.	nd.	nd.	nd.	nd.
1116	nd.	nd.	nd.	nd.	nd.	nd.	0.122456	0.133667	0.141025			nd.	nd.	nd.	nd.	nd.	nd.	nd.	nd.	nd.
1117	0.0760042	0.0711411	0.137375	0.0900672	0.133574	0.115829	nd.	0.0864043	0.0454672	0.22475	0.46821	nd.	nd.	nd.	nd.	nd.	nd.	nd.	nd.	nd.
1202	0.186031	0.235242	0.27334	0.228323	0.363465	0.366912	0.453814	0.539251	0.379089	0.03958	0.14989	0.246055	0.246679	0.585197	0.464212	0.267431	0.432961	0.637506	0.127571	0.307498	0.75586	0.78697
1203	0.0950719	0.113594	0.0977141	0.0881282	0.155052	0.198389	0.171368	0.164094	0.155203	0.26139	0.49448	0.172082	0.12743	0.194285	0.166575	0.103465	0.246119	0.116969	0.0510328	0.0862332	0.03473	0.20292
1204	0.0434409	0.0539599	0.130845	nd.	0.13992	0.0606553	0.135158	0.113739	0.129998	0.18823	0.42397	nd.	nd.	nd.	nd.	nd.	nd.	nd.	nd.	nd.
1206	nd.	nd.	nd.	nd.	nd.	nd.	0.100812	0.126033	0.0969621	0.01019	0.01131	nd.	nd.	nd.	nd.	nd.	nd.	nd.	nd.	nd.
1207	nd.	nd.	nd.	nd.	nd.	nd.	0.0376616	0.0801005	0.0525013	0.09968	0.20616	nd.	nd.	nd.	nd.	nd.	nd.	nd.	nd.	nd.
1208	0.0572725	0.049689	0.0960921	0.0533634	0.104902	0.123585	nd.	nd.	nd.	0.04983	0.16807	nd.	nd.	nd.	nd.	nd.	nd.	nd.	nd.	nd.
1209	0.0858856	0.0907019	0.115119	0.095368	0.139996	0.127612	0.131037	0.137884	0.186846	0.31658	0.52533	nd.	nd.	nd.	nd.	nd.	nd.	nd.	nd.	nd.
1301	0.155669	0.0457475	0.191606	0.0428192	0.132537	0.0723019	0.140698	0.128152	0.169769	0.2172	0.46163	nd.	nd.	nd.	nd.	nd.	nd.	nd.	nd.	nd.
1302	0.0956742	0.133887	0.174836	0.174707	0.263393	0.378388	0.25594	0.212372	0.234156	0.0493	0.16807	nd.	nd.	nd.	nd.	nd.	nd.	nd.	nd.	nd.
1303	0.0739654	0.135864	0.188559	0.135938	0.158238	0.206078	0.0796984	0.0569181	0.0706285	0.00679	0.03992	0.324575	0.601196	0.810313	0.599284	0.572858	0.700182	nd.	nd.	nd.	0.66366	0.83239
1304	0.0149784	0.028005	0.022327	0.0206523	0.0566481	0.141419	nd.	nd.	nd.	0.03344	0.06613	nd.	nd.	nd.	nd.	nd.	nd.	nd.	nd.	nd.	0	0
1307	0.175293	0.142575	0.282846	0.122549	0.171765	0.0971987	nd.	nd.	nd.	0.04043	0.14989	nd.	nd.	nd.	nd.	nd.	nd.	nd.	nd.	nd.	0	0
1309	0.0401857	0.0558025	0.0527216	0.0622095	0.107911	0.113292	0.0688184	0.0787057	0.0946505	0.14524	0.35003	nd.	nd.	nd.	nd.	nd.	nd.	nd.	nd.	nd.	0	0
1505	nd.	nd.	nd.	0.165954	0.133599	0.19831	0.0569108	0.158276	0.0585511	0.05232	0.10476	nd.	nd.	nd.	nd.	nd.	nd.	nd.	nd.	nd.	0	0
1506	0.123465	0.063905	0.098109	nd.	nd.	nd.	0.21225	0.151432	0.210337	0.01241	0.01513	nd.	nd.	nd.	nd.	nd.	nd.	nd.	nd.	nd.	0	0
1507	0.585317	0.789239	0.770613	1.15057	1.00371	1.51471	0.997019	1.02441	1.07522	0.139	0.3401	1.16067	1.19335	1.27367	1.98107	1.96113	1.93699	1.41853	1.26081	1.41723	0.35359	0.66159
1508	0.15063	0.197072	0.219434	0.292196	0.265327	0.262662	0.227135	0.135548	0.242145	0.24856	0.48222	0.28646	0.238827	0.262643	0.424035	nd.	0.234218	0.100085	0.206324	0.174156	0.07241	0.29372
1509	0.0547819	0.066675	0.083356	0.102722	0.0864196	0.168488	0.134925	0.136435	0.0930469	0.05748	0.18593	nd.	nd.	nd.	nd.	nd.	nd.	nd.	nd.	nd.		0
1511	0.099497	0.0998172	0.11588	0.176532	0.109238	0.0939458	0.0747404	0.0971846	0.0959446	0.81664	0.78379	nd.	nd.	nd.	nd.	0.0569592	0.182047	0.11924	0.0757507	0.0620455	0.30542	0.60539
1602	0.222151	0.105565	0.163858	nd.	0.255365	0.0954358	0.116597	0.160277	0.137463	0.81588	0.78379	nd.	nd.	nd.	nd.	nd.	nd.	nd.	nd.	nd.	nd.	0
1603	0.182915	0.308469	0.272282	0.45239	0.394779	0.438656	0.197842	0.248692	0.169504	0.03947	0.14989	0.0863557	0.420337	0.773293	0.723182	0.4857	0.534404	0.523094	0.289856	0.25584	0.30436	0.60351
1604	0.049233	0.102026	0.0557399	0.150028	0.16959	0.095322	0.0417402	0.0657304	0.0497806	0.01821	0.08522	nd.	nd.	nd.	0.162605	0.0589372	0.12798	nd.	0.0567705	0.00717076	0.01486	0.02765
1612	nd.	nd.	nd.	nd.	0.170867	0.0660464	0.104626	0.104548	0.0817989	0.95836	0.91612	nd.	nd.	nd.	nd.	nd.	nd.	0.12512	0.288558	0.0525783	0	0
1613	nd.	nd.	nd.	nd.	0.0873551	0.0248854	0.088502	0.0704988	0.0968515	0.15242	0.36014	nd.	nd.	nd.	nd.	nd.	nd.	0.0863952	0.13481	0.0739714	0	0
1615	0.285575	0.0574742	0.0784618	0.16149	0.104864	0.102601	0.0469631	0.052074	0.0506985	0.04	0.14989	0.197684	0.0819986	0.0946421	0.206129	0.0896075	0.101769	nd.	nd.	nd.	0.73419	0.88582
1616	0.0970064	0.145406	0.104315	0.167709	0.179185	0.147049	0.134904	0.103597	0.112977	0.40802	0.5843	0.12395	0.262495	0.180708	0.468538	0.324862	0.220058	0.163462	0.109879	0.145549	0.05422	0.25628
1617	0.118623	0.170861	0.126839	0.158358	0.188098	0.303425	0.0971679	0.0794626	0.101895	0.01887	0.08664	0.195904	0.290124	0.139265	0	0.263027	0.386539	nd.	nd.	nd.	0.19135	0.47536
1709	0.208725	0.157352	0.105528	nd.	nd.	nd.	nd.	nd.	nd.			0.23518	0.409745	0.169111	0.528451	nd.	nd.	nd.	nd.	nd.	0.15524	0.39075
1710	nd.	0.0435999	0.0237656	0.0442649	0.068544	0.065091	0.0415406	0.0319624	0.0511188	0.42989	0.5843	nd.	nd.	nd.	nd.	nd.	nd.	nd.	nd.	nd.
1711	0.196075	0.220562	0.203764	0.29285	0.305452	0.265187	0.148199	0.132358	0.158687	0.12637	0.32058	0.0600051	0.27737	0.0835543	0.450986	0.375933	0.275732	nd.	nd.	nd.	0.01612	0.06811
1715	0.552939	0.266102	1.00336	0.632283	0.689385	0.591051	1.29291	1.19367	0.938022	0.0313	0.12678	0.370113	0.44054	0.405326	0.802239	0.620824	0.644922	1.15885	1.54992	0.826522	0.01107	0.08192
1716	0.639879	0.439647	0.513986	0.935012	0.874486	0.693573	1.24194	0.956611	0.855637	0.04986	0.16807	0.652405	0.604961	0.628683	0.931015	1.15766	0.783322	1.12714	1.22486	0.585456	0.28011	0.60351
1717	0.392868	0.425212	0.384552	0.77545	0.720231	0.747745	0.751112	0.742854	0.709415	0.04894	0.16807	0.475863	0.572263	0.719654	0.994714	0.772393	0.8577	0.70066	0.928032	0.685316	0.36630	0.66159
1814	0.244312	0.180025	0.155711	0.545096	0.302241	0.333803	0.171696	0.144739	0.473297	0.4358	0.5843	0.251709	0.326764	0.270542	nd.	0.439275	0.235084	0.141049	0.0980416	0.38591	0.12381	0.37142
2003	0.125446	0.212008	0.292268	0.214417	0.384426	0.195535	0.139056	0.1852	0.212803	0.51237	0.64399	nd.	nd.	nd.	0.0676586	nd.	0.238901	0.147172	0.24075	0.258136	0.59738	0.78697
2005	0.166836	0.165467	0.100366	0.163291	0.252015	0.121436	0.117201	0.158557	0.192741	0.80221	0.78125	nd.	nd.	nd.	nd.	nd.	nd.	nd.	nd.	nd.
2007	0.0674898	0.0926299	0.104033	0.0619685	0.164104	0.179953	0.0858959	0.119297	0.0770764	0.21698	0.46163	nd.	nd.	nd.	nd.	nd.	nd.	nd.	nd.	nd.
2104	0.647825	0.938172	1.17787	0.842558	1.49152	1.10625	0.628455	0.734431	0.866377	0.30677	0.52382	0.859249	1.59419	1.75059	1.19448	1.2543	1.69636	0.916091	0.944457	1.12826	0.47980	0.66159
2105	0.185151	0.164271	0.15045	0.208049	0.230562	0.15699	nd.	nd.	nd.	0.80975	0.89518	nd.	nd.	nd.	nd.	nd.	nd.	nd.	nd.	nd.
2107	0.109911	0.129189	0.158926	0.0882429	0.153257	0.0785232	nd.	0.0578047	0.142894	0.55657	0.64399	nd.	nd.	nd.	nd.	nd.	nd.	nd.	nd.	nd.
2109	0.0727954	0.0743992	0.110281	0.0907097	0.0540565	0.0689353	0.0868176	0.1208	0.125109	0.30818	0.52382	nd.	nd.	nd.	nd.	nd.	nd.	nd.	nd.	nd.
2111	0.0363861	0.0666994	0.0849498	0.24426	0.154812	0.067707	0.0616251	0.0761431	0.0939206	0.16411	0.37847	nd.	nd.	nd.	nd.	nd.	nd.	nd.	nd.	nd.
2112	0.023516	0.0970106	0.0884053	0.0867399	0.109175	0.0488154	nd.	0.0322219	0.0453013	0.43416	0.5843	nd.	nd.	nd.	nd.	nd.	nd.	nd.	nd.	nd.
2201	0.0381816	0.0553022	0.0356696	0.047248	0.0865713	0.144604	0.122858	0.125276	0.132072	0.00309	0.0216	nd.	nd.	nd.	nd.	nd.	nd.	nd.	nd.	nd.
2202	0.10939	0.181038	0.18942	0.159298	0.231371	0.217872	0.237517	0.332891	0.361072	0.04739	0.16433	0.408597	0.154377	0.452732	0.258113	nd.	0.263405	0.333483	0.316693	0.350273	0.75633	0.78697
2203	0.26068	0.250117	0.252282	0.240244	0.293341	0.274774	0.268133	0.355046	0.406739	0.52098	0.64399	0.200603	0.160894	0.0764152	0.263032	0.190623	0.317471	0.302749	0.411519	0.417464	0.01244	0.08910
2204	0.196735	0.270654	0.247572	0.229505	0.38842	0.30049	0.259817	0.257505	0.386322	0.62602	0.66496	0.237958	0.218108	0.302278	0.370612	0.316294	0.433036	0.246154	0.205227	0.315914	0.34011	0.60351
2205	0.0743013	0.116083	0.0948086	0.0767579	0.167732	0.115669	0.0935977	0.101564	0.147318	0.77695	0.76845	0.134238	0.10218	0.118209	0.0976815	0.175604	0.182524	0.0923488	0.16171	0.192549	0.52660	0.68524
2207	0.0487928	0.0943017	0.100902	0.0432322	0.117253	0.077238	0.0483615	0.0535229	0.080339	0.67172	0.68835	nd.	nd.	nd.	nd.	nd.	nd.	nd.	nd.	nd.
2209	0.0616629	0.0837464	0.0833278	0.0586641	0.102942	nd.	nd.	nd.	nd.	0.93096	0.97337	nd.	nd.	nd.	nd.	nd.	nd.	nd.	nd.	nd.
2210	0.0457114	0.0446127	0.0427499	0.0705966	0.103625	0.0413089	0.0567625	0.0524632	0.0661824	0.59108	0.65555	nd.	nd.	nd.	nd.	nd.	nd.	nd.	nd.	nd.
2211	0.0744751	0.124686	0.0976154	0.0713998	0.12408	0.226357	0.044304	0.0462567	0.0998487	0.03615	0.14281	nd.	nd.	nd.	nd.	nd.	nd.	nd.	nd.	nd.
2212	0.0556739	0.0833681	0.0673759	0.0891493	0.119807	0.0846081	nd.	nd.	0.0591925	0.45406	0.59192	nd.	nd.	nd.	nd.	nd.	nd.	nd.	nd.	nd.
2213	nd.	nd.	nd.	0.234737	0.135255	nd.	nd.	nd.	nd.			nd.	nd.	nd.	nd.	nd.	nd.	nd.	nd.	nd.
2301	0.487407	0.793486	0.762066	0.783435	0.931172	1.1244	1.74273	1.62701	1.56433	0.00264	0.01988	0.577434	0.598237	0.986609	1.17704	0.758662	1.1845	2.01694	1.40744	1.52505	0.05349	0.25628
2302	0.165087	0.273424	0.272367	0.302878	0.386562	0.446845	0.252666	0.296603	0.313603	0.20926	0.4523	0.423986	0.577321	0.475044	0.644645	0.73871	0.583022	0.371093	0.572729	0.402689	0.44391	0.66159
2303	0.0216509	0.065772	0.065091	0.0438977	0.0705288	nd.	nd.	nd.	nd.	0.6841	0.80166	nd.	nd.	nd.	nd.	nd.	nd.	nd.	nd.	nd.
2304	0.156109	0.299391	0.299235	0.244088	0.46039	0.475985	0.602585	0.568575	0.568003	0.00475	0.02974	0.277387	0.302403	0.225829	0.300096	0.458169	0.473295	0.595237	0.416012	0.517388	0.18843	0.47536
2305	0.0605508	0.122063	0.0916211	0.119726	0.122929	nd.	nd.	nd.	nd.	0.32445	0.55851	nd.	nd.	nd.	nd.	nd.	nd.	nd.	nd.	nd.
2306	0.103343	0.181245	0.187163	0.147836	0.207478	0.23251	0.18389	0.161866	0.21517	0.63867	0.66684	0.12968	0.230718	0.005872	0.258409	0.258634	0.25596	0.228452	0.209581	0.242235	0.13628	0.39292
2308	0.0759231	0.134607	0.15375	0.115665	0.201852	0.123927	0.0555548	0.0576425	0.112733	0.04188	0.15302	nd.	nd.	nd.	nd.	nd.	nd.	nd.	nd.	nd.
2404	0.0798965	0.230422	0.168644	0.0983511	0.27917	0.287399	0.230768	0.176063	0.253769	0.52261	0.64399	nd.	nd.	nd.	nd.	nd.	nd.	nd.	nd.	nd.
2503	0.0454218	0.0511533	0.0981937	0.0983511	0.141247	0.0707437	0.0586906	0.0576533	0.0678082	0.32006	0.52533	0.0778363	0.128051	0.107947	0.190128	nd.	0.105359	0.0432242	0.0522995	0.0438478	0.00257	0.02765
2504	0.0665283	0.108091	0.0753871	0.12131	0.141462	0.068469	0.0334875	0.0427859	0.0278709	0.00047	0.00471	nd.	nd.	nd.	nd.	nd.	nd.	nd.	nd.	nd.
2508	0.160951	0.216511	0.322098	0.299057	0.270763	nd.	0.442648	0.260575	0.26933	0.44642	0.5843	0.371621	0.399421	0.493938	0.545739	0.18991	nd.	0.609086	0.327104	0.612081	0.63515	0.77259
2509	0.0928477	0.181611	0.16911	0.198561	0.215265	0.301536	0.211604	0.329085	0.114912	0.20232	0.44418	0.135671	0.292007	0.193663	0.327955	nd.	nd.	0.200743	0.235758	0.0914759	0.24296	0.55044
2510	0.167126	0.430398	0.255188	0.506774	0.467596	0.355368	0.271619	nd.	nd.	0.36523	0.54932	nd.	nd.	nd.	nd.	nd.	nd.	nd.	nd.	nd.
2606	0.48955	0.85312	0.557258	0.388918	0.679145	0.911707	0.327682	0.320164	0.405854	0.03672	0.1439	0.86741	1.34609	1.04324	1.34612	0.967731	1.05799	0.360979	0.292102	0.375425	0.00040	0.00998
2610	0.564245	0.911839	0.816438	0.934806	0.829835	0.7766	0.836224	0.477792	0.663439	0.65869	0.68835	0.595884	0.899823	1.27263	1.20161	1.32157	0.777284	0.871869	0.428328	0.638067	0.18443	0.47536
2611	0.164299	0.473705	0.439333	0.497963	0.418875	0.317323	0.367473	0.162082	0.243008	0.22628	0.46821	0.0684052	0.745849	0.816581	0.572578	0.706936	0.444046	0.33395	0.179136	0.219683	0.40802	0.66159
2612	0.0556275	0.0812815	0.0677285	0.0565301	0.0997441	0.152315	nd.	nd.	nd.	0.24111	0.48222	0.110633	0.100753	0.161282	0.108519	0.114463	0.32238	nd.	nd.	nd.	0.11217	0.31845
2613	nd.	nd.	nd.	nd.	nd.	0.141055	0.225418	0.147496	0.327771	0.2736	0.52332	nd.	nd.	nd.	nd.	nd.	nd.	nd.	nd.	nd.
2615	nd.	0.0806226	nd.	nd.	0.0804906	0.0869624	0.15927	0.105359	0.0921953	0.53052	0.64399	nd.	nd.	nd.	nd.	nd.	nd.	nd.	nd.	nd.
2616	0.0821207	0.0779746	0.0650346	0.0919029	0.0890617	0.194397	nd.	nd.	0.152007	0.14411	0.34905	nd.	nd.	nd.	nd.	nd.	nd.	nd.	nd.	nd.
2708	0.13579	0.210678	0.14203	0.189589	0.137366	0.179077	nd.	nd.	nd.	0.96953	1	0.126717	0.295514	0.191366	1.14611	0.172798	0.148329	nd.	nd.	nd.	0.54986	0.77259
2709	0.321729	0.596207	0.340744	0.889818	0.617731	0.846832	0.504771	0.465963	0.546668	0.06579	0.20459	0.342308	0.542865	0.665222	0.90538	0.913911	0.886095	0.558221	0.473506	0.564507	0.08750	0.31845
2710	0.0720192	0.105504	0.1099	0.102149	0.119175	0.0572091	0.050904	0.027713	nd.	0.01557	0.0782	0.058757	0.0961702	0.0500082	0.138828	0.100383	0.0626658	nd.	nd.	nd.	0.17029	0.45034
2711	0.038981	0.0836244	0.0659232	0.0898377	0.140072	0.112712	0.0402889	0.0473164	0.0774192	0.04631	0.16222	nd.	nd.	nd.	nd.	nd.	nd.	nd.	nd.	nd.
2809	0.175258	0.300501	0.214934	0.281457	0.256503	0.179566	0.248852	0.101229	0.187686	0.31546	0.52533	0.120347	0.421734	0.235706	0.442985	0.402026	0.268991	0.263526	0.192645	0.183309	0.10565	0.34800
2810	0.207346	0.348189	0.212537	0.471746	0.343656	0.287865	0.339653	0.121481	0.219041	0.10823	0.2882	0.124167	0.41471	0.267566	0.469202	0.306381	0.317396	0.2376	0.169779	0.179691	0.08749	0.31845
2811	0.0606898	0.116937	0.0285611	0.0353614	0.102955	0.0689808	0.150731	0.0569289	0.0846966	0.67235	0.68835	0.0550237	0.142988	0.104293	0.168483	0.143025	0.0324627	0.129099	0.100841	0.077286	0.93595	0.94774
2812	0.102289	0.129933	0.116247	0.230664	0.211308	0.150916	0.184038	0.101293	0.135251	0.08119	0.23861	0.0515508	0.175169	0.208869	0.353437	0.352071	0.036894	0.158411	0.126858	0.0703969	0.63192	0.77259
2901	0.117951	0.22022	0.094047	0.296304	0.141778	0.195148	0.127244	0.0836255	0.164394	0.11515	0.30002	nd.	nd.	nd.	nd.	nd.	nd.	nd.	nd.	nd.
3006	0.209304	0.18648	0.213355	0.0813014	0.107961	nd.	nd.	nd.	nd.	0.01596	0.0216	nd.	nd.	nd.	nd.	nd.	nd.	nd.	nd.	nd.
3010	nd.	nd.	nd.	nd.	0.113359	nd.	0.153125	0.246595	0.152405	0.25831	0.50002	nd.	nd.	nd.	nd.	nd.	nd.	0.268525	0.262711	0.199254
3102	0.191603	0.217597	0.249335	0.387886	0.322658	0.170126	0.051635	0.0654493	0.0854266	0	2e-05	1.06655	1.43883	2.14615	0.774757	0.729843	0.667744	0.0828401	0.16748	0.148084	0.00000	0.00000
3103	0.519565	0.574742	0.608414	0.520519	0.562258	nd.	nd.	nd.	nd.			0.630005	0.547147	0.696358	0.520451	0.69064	nd.	nd.	nd.	nd.	0.87641	0.96798
3104	0.0645242	0.0461136	nd.	0.0572873	0.0731962	0.0380788	0.136959	0.145625	0.14525	0.00098	0.0086	nd.	nd.	nd.	nd.	nd.	nd.	nd.	nd.	nd.
3105	0.0380774	0.04144	0.0530883	nd.	0.049379	nd.	nd.	nd.	0.0309566	0.72272	0.76845	nd.	nd.	nd.	nd.	nd.	nd.	nd.	nd.	nd.
3106	0.069853	0.083844	0.0362197	0.110513	0.125989	0.0706641	0.84381	1.2769	0.955785	0	0	nd.	nd.	nd.	nd.	nd.	nd.	nd.	nd.	nd.
3202	0.0511097	0.0624529	0.0673054	0.0444943	0.104915	0.0503395	0.0968077	0.141387	0.13847	0.0129	0.06613	nd.	nd.	nd.	nd.	nd.	nd.	nd.	nd.	nd.
3203	0.111197	0.120684	0.169124	0.124499	0.152903	nd.	nd.	nd.	nd.	0.87963	0.94638	nd.	nd.	nd.	nd.	nd.	nd.	nd.	nd.	nd.
3204	0.0989062	0.0969374	0.132312	0.182337	0.117114	0.074042	nd.	nd.	nd.	0.80155	0.8902	nd.	nd.	nd.	nd.	nd.	nd.	nd.	nd.	nd.
3205	0.03232	0.0354485	0.0368544	0.0352811	0.0547644	0.0551391	0.124437	0.0841553	0.137917	0.00031	0.00339	0.068937	0.044625	0.056781	nd.	nd.	nd.	0.233069	0.130307	0.278955	0.00022	0.00019
3206	nd.	nd.	nd.	nd.	nd.	nd.	0.403937	0.393107	0.25409	0.00978	0.01069	nd.	nd.	nd.	nd.	nd.	nd.	0.557	0.524418	0.491836
3207	nd.	nd.	nd.	nd.	nd.	nd.	0.047355	0.103845	0.057799	0.0309	0.05272	nd.	nd.	nd.	nd.	nd.	nd.	nd.	nd.	nd.
3301	0.105393	0.179244	0.216246	0.13284	0.298701	0.131536	nd.	nd.	nd.	0.91169	0.95946	0.395888	0.849912	0.778543	0.500337	0.393286	0.29126	nd.	nd.	nd.	0.19397	0.47536
3302	0.105949	0.109396	0.114512	0.0883576	0.145824	0.096448	0.267402	0.108808	0.192973	0.13255	0.33034	nd.	nd.	nd.	nd.	nd.	nd.	nd.	nd.	nd.
3303	0.087183	0.164418	0.11038	0.173055	0.0945988	0.134493	0.290222	0.362453	0.390691	0.0001	0.00112	nd.	nd.	nd.	0.276063	0.241821	0.17813	0.470658	0.236375	0.41038	0.28181	0.60351
3304	0.0664472	0.101025	0.130422	0.093601	0.148592	0.105319	0.102338	0.0958979	0.0887003	0.90138	0.84971	0.00746672	0.25783	0.168919	0.197241	0.283807	0	0.121751	0.10065	0.142852	0.40069	0.66159
3306	0.0425142	0.134021	0.151254	0.163922	0.222446	0.191975	nd.	nd.	nd.	0.0374	0.0782	0.152938	0.232186	0.202148	0.63544	0.344343	0.207078	0.15874	0.151182	0.14739	0.05787	0.25810
3307	0.121588	0.139061	0.11361	0.164898	0.18892	0.0614629	0.0807366	0.0291402	0.0588829	0.10549	0.28566	nd.	nd.	nd.	nd.	nd.	nd.	nd.	nd.	nd.
3310	nd.	nd.	nd.	nd.	nd.	0.0775224	0.0634579	0.0674821	0.0762026	0.83819	0.91612	nd.	nd.	nd.	nd.	nd.	nd.	nd.	nd.	nd.
3404	0.0629488	0.0829166	0.175852	0.180823	0.108214	0.0751794	nd.	nd.	nd.	0.97696	1	nd.	nd.	nd.	nd.	nd.	nd.	nd.	nd.	nd.
3407	0.154372	0.175071	0.138038	nd.	0.25534	0.289833	0.460806	0.266522	0.382562	0.00299	0.02148	nd.	nd.	nd.	nd.	nd.	nd.	nd.	nd.	nd.
3408	0.156028	0.12493	0.134188	0.174673	0.165911	0.189882	0.135772	0.109933	0.10633	0.3118	0.52382	0.183608	0.184531	0.168455	0.298167	0.301103	0.189817	0.173077	0.0242922	0.0751196	0.00828	0.06811
3409	0.0879244	0.120427	0.176726	0.108528	0.13059	0.130569	0.103514	0.0748131	0.0981455	0.51973	0.64399	0.0954612	0.188585	0.16858	nd.	0.202433	0.127001	nd.	nd.	nd.	0.30176	0.60351
3410	0.0373128	0.0806226	0.0562759	0.113668	0.120072	nd.	0.166749	0.138565	0.16644	0.00129	0.01069	nd.	nd.	nd.	nd.	nd.	nd.	nd.	nd.	nd.
3412	0.0853063	0.14144	0.16162	0.0909851	0.141816	0.0820149	0.259436	0.572371	0.713009	0	0	0.180515	0.347969	0.222921	0.394502	0.160447	0.189466	0.348722	0.371409	0.369955	0.28813	0.60351
3502	0.180587	0.323357	0.2476	0.278669	0.376208	0.105888	0.306113	0.208318	0.219229	0.57306	0.64399	0.199854	0.293838	0.299042	0.288758	0.0994629	0.122457	0.276187	0.196466	0.22459	0.76195	0.78697
3504	0.174945	0.137877	0.0710853	nd.	nd.	nd.	nd.	nd.	nd.			nd.	nd.	nd.	nd.	nd.	nd.	nd.	nd.	nd.
3507	0.62541	0.595169	0.513874	0.554194	0.405259	0.587855	0.170012	0.191277	0.14025	0	5e-05	0.316989	0.567432	0.386986	1.03915	0.608577	0.388736	nd.	nd.	nd.	0.23803	0.55044
3508	0.23991	1.00742	0.238686	0.324896	0.242306	0.336033	0.347948	0.353619	0.424855	0.65793	0.68835	0.504373	0.620064	0.507888	0.370796	0.635314	0.399168	0.346483	0.298074	0.268546	0.23022	0.54956
3509	0.436123	0.754901	0.499092	1.04648	0.810734	1.26569	1.08162	0.964807	1.44564	0.00996	0.05393	0.610361	0.720061	0.779765	1.08358	1.38146	0.921144	0.929155	0.61449	0.99433	0.40607	0.66159
3510	0.515313	0.603797	0.676961	0.841445	0.763099	0.636136	nd.	nd.	nd.	0.35921	0.5843	nd.	nd.	nd.	nd.	nd.	nd.	nd.	nd.	nd.
3511	0.924295	0.850191	0.788582	1.27482	0.972751	1.06506	0.969825	0.808185	1.3604	0.76107	0.76845	1.09478	1.18415	1.08528	1.14969	1.06979	0.822111	0.732943	0.526465	1.00766	0.38795	0.66159
3604	0.166419	0.3067	0.209603	0.261252	0.270181	0.304505	0.147055	0.139906	0.187454	0.11809	0.30601	0.22118	0.339725	0.339218	0.322863	0.242672	0.243759	0.131317	0.140111	0.195073	0.07763	0.30775
3609	0.421527	0.621612	0.7305	0.643309	0.61591	0.500893	0.33674	0.19677	0.243417	0.00141	0.01131	0.517071	0.616929	1.04381	0.737111	0.921248	0.554276	0.32251	0.252045	0.228652	0.00286	0.02765
3610	0.144838	0.232655	0.287712	0.257741	0.202244	0.139156	nd.	nd.	nd.	0.47335	0.6575	0.11225	0.39667	0.454656	0.299259	0.421162	0.193985	nd.	nd.	nd.	0.84101	0.94774
3611	0.818403	0.432155	0.968143	1.14358	1.09949	1.05231	0.195215	0.194542	0.304269	0	0	nd.	nd.	nd.	nd.	nd.	nd.	nd.	nd.	nd.
3612	0.297819	0.409666	0.338191	0.702065	0.315085	0.199083	0.206879	0.137884	0.353242	0.47468	0.59766	0.489754	0.235631	0.430941	nd.	nd.	nd.	0.138226	0.122717	0.217538	0.01337	0.02765
3707	0.221838	0.328787	0.21437	0.143339	0.226655	0.146503	0.453496	0.279249	0.28206	0.00459	0.02908	nd.	nd.	nd.	nd.	nd.	nd.	nd.	nd.	nd.
3708	0.0633079	0.0997806	0.135344	0.166745	0.0910844	nd.	0.199739	0.0936705	nd.	0.62504	0.66496	nd.	nd.	nd.	nd.	nd.	nd.	nd.	nd.	nd.
3709	0.0733977	0.134485	0.214991	0.0666956	0.14308	0.0163438	0.0549509	0.0324814	0.131358	0.34331	0.53915	0.0860627	0.222825	0.186637	0.157339	0.09024	0.0555606	0.215654	0.0821697	0.119693	0.61579	0.74927
3806	0.11707	0.260196	0.153863	0.257305	0.209286	0.140885	0.233226	0.156481	0.147506	0.61304	0.66496	0.0690455	0.218729	0.263833	0.34908	0.222708	0.1326	0.178871	0.206335	0.120007	0.45744	0.66159
4001	0.249409	0.208811	0.138504	0.185022	0.257931	0.142716	0.171029	0.170635	0.179889	0.90826	0.86088	0.405363	0.400083	0.184216	0.241479	0.177341	0.240156	0.50413	0.141282	0.224655	0.89622	0.88841
4003	0.137841	0.049811	0.0980385	0.107909	0.148655	0.0989161	0.211191	0.241318	0.167856	0.01011	0.05414	0.187222	0.0175438	nd.	nd.	nd.	nd.	0.232973	0.273314	0.164288	0.13851	0.34800
4004	nd.	nd.	nd.	nd.	0.052767	0.0970167	nd.	nd.	nd.			nd.	nd.	nd.	nd.	nd.	nd.	nd.	nd.	nd.
4010	0.201716	0.153533	0.183694	0.131521	0.209677	0.171252	0.297871	0.329009	0.275336	0.09928	0.27661	nd.	nd.	nd.	nd.	nd.	nd.	nd.	nd.	nd.
4103	0.515649	0.467494	0.426568	0.345606	0.317917	0.205407	0.052294	0.0476516	0.0569363	0	0	0.732607	0.808494	0.731239	0.530503	0.304277	0.343419	nd.	nd.	nd.	0.02900	0.06905
4105	0.167172	0.166114	0.155824	0.154411	0.151083	0.0998373	0.231563	0.141863	0.164715	0.36277	0.54932	0.375485	0.248675	0.057351	0.247602	0.210932	0.260166	0.255291	0.219694	0.212068	0.61727	0.74927
4106	0.217436	0.185345	0.137037	0.211377	0.203635	0.149415	0.150212	0.154762	0.169991	0.92046	0.86667	0.280642	0.274991	0.360839	0.48205	0.195694	0.214033	0.116619	0.122451	0.109728	0.02059	0.13060
4107	0.351535	0.313607	0.285738	0.314225	0.409343	0.196024	0.174843	0.194942	0.174846	0.10793	0.2882	0.835253	0.828738	0.585571	0.406074	0.675725	0.78828	0.298982	0.31632	0.13489	0.00170	0.02696
4108	0.423334	0.351069	0.357232	0.192227	0.302216	0.223047	0.133643	0.175296	0.0829271	0.0004	0.00429	1.36226	1.23664	1.11978	0.464661	0.435825	0.435371	0.168768	0.270567	0.707283	0.00038	0.00998
4109	0.126581	nd.	nd.	nd.	0.117329	0.0304471	0.0471432	0.0554908	0.0266101	0.32786	0.53915	nd.	nd.	nd.	nd.	nd.	nd.	nd.	nd.	nd.
4110	nd.	nd.	nd.	0.102722	0.0596442	nd.	0.0800586	0.0524849	0.0380903	0.28746	0.52533	nd.	nd.	nd.	nd.	nd.	nd.	nd.	nd.	nd.
4111	0.100864	0.0850033	0.093906	0.101506	0.140602	0.0685827	0.144502	0.168473	0.130385	0.16131	0.37562	nd.	nd.	nd.	nd.	nd.	nd.	nd.	nd.	nd.
4112	0.119746	0.0905066	0.068744	0.0695525	0.0685314	0.0750202	0.131863	0.0851609	0.0712146	0.42868	0.5843	nd.	nd.	nd.	nd.	nd.	nd.	nd.	nd.	nd.
4113	0.0754018	0.048908	0.0695903	0.0700459	0.0823868	0.0505783	0.143432	0.0393474	0.127775	0.55443	0.64399	nd.	nd.	nd.	nd.	nd.	nd.	nd.	nd.	nd.
4114	0.0345094	0.0501039	0.0367415	nd.	0.0493158	nd.	nd.	nd.	nd.	0.62018	0.76845	nd.	nd.	nd.	nd.	nd.	nd.	nd.	nd.	nd.
4115	nd.	nd.	nd.	nd.	nd.	0.00913299	0.0418991	0.040126	0.0493603	0.00033	8e-05	nd.	nd.	nd.	nd.	nd.	nd.	nd.	nd.	nd.
4201	0.100516	0.102343	0.100281	0.095586	0.118151	0.0562537	0.141885	0.111576	0.238407	0.21101	0.45404	0.151462	0.271453	0.179271	0.212589	0.164438	nd.	nd.	nd.	nd.	0.05553	0.25683
4202	0.168991	0.191459	0.142594	0.129215	0.176126	0.114407	0.121513	0.151756	0.156619	0.66998	0.68835	0.208363	0.155205	nd.	0.107386	0.172062	0.159865	0.0863846	0.09521	0.148788	0.36991	0.66159
4204	0.185197	0.188432	0.182015	0.159448	0.209273	0.11203	0.119267	0.150253	0.111948	0.38718	0.56238	0.30874	0.256888	0.219979	0.190658	0.190715	0.143006	0.2901	0.0877797	0.0932848	0.16562	0.45034
4205	1.39046	1.17096	1.01412	1.0184	1.22582	1.26835	1.6485	1.82047	1.86135	0.13364	0.33034	1.17526	1.02784	1.39249	nd.	1.25948	1.25743	1.80982	1.11922	1.39186	0.84681	0.86866
4207	0.152089	0.185516	0.192734	0.10605	0.139503	nd.	nd.	nd.	nd.	0.24982	0.49448	0.360942	0.281352	0.298691	nd.	nd.	nd.	nd.	nd.	nd.
4208	0.189715	0.1785	0.121381	0.138015	0.182498	0.132161	0.182926	0.179815	0.194477	0.62628	0.66496	nd.	nd.	nd.	nd.	nd.	nd.	nd.	nd.	nd.
4209	0.128504	0.0798904	0.0897734	0.116422	0.140211	0.0899196	0.162183	0.106256	0.140118	0.51098	0.64399	nd.	nd.	nd.	nd.	nd.	nd.	nd.	nd.	nd.
4211	0.140841	0.101013	0.0975449	0.161823	0.138327	0.127032	0.594714	0.894038	0.747383	0	0	nd.	nd.	nd.	nd.	nd.	nd.	nd.	nd.	nd.
4212	0.114452	0.0795609	0.0543436	0.0583085	0.094346	0.116784	0.13394	0.125417	0.131889	0.20267	0.44418	nd.	nd.	nd.	nd.	nd.	nd.	nd.	nd.	nd.
4213	0.0576663	0.0773889	nd.	nd.	0.0592902	nd.	nd.	nd.	nd.	0.79186	0.88148	nd.	nd.	nd.	nd.	nd.	nd.	nd.	nd.	nd.
4214	0.0511213	0.057462	0.0397034	nd.	0.0597327	0.0778408	0.0877392	0.0915512	0.0774745	0.17914	0.40728	nd.	nd.	nd.	nd.	nd.	nd.	nd.	nd.	nd.
4215	0.0332583	0.0569617	0.0490968	0.0589051	0.0433109	nd.	nd.	nd.	nd.	0.74679	0.84895	nd.	nd.	nd.	nd.	nd.	nd.	nd.	nd.	nd.
4216	nd.	nd.	0.0541744	nd.	0.0468633	0.110642	0.25148	0.284634	0.295553	7e-05	0.00087	nd.	nd.	nd.	nd.	nd.	nd.	nd.	nd.	nd.
4217	0.125631	0.0957294	0.0562054	0.0536617	0.0852312	0.0680595	0.183869	0.296582	0.244346	3e-05	0.0004	nd.	nd.	nd.	nd.	nd.	nd.	nd.	nd.	nd.
4301	0.147433	0.162917	0.135852	0.187145	0.195506	0.176905	0.575496	0.462503	0.643586	0	3e-05	0.149986	0.186237	0.0860547	0.208323	0.220672	0.185713	0.709903	0.463798	0.795607	0.00002	0.00070
4302	0.209617	0.241672	0.232819	0.257799	0.285516	0.205282	0.258599	0.268144	0.300154	0.68853	0.70581	0.31243	0.334987	0.345531	0.372347	0.427959	0.290633	0.36774	0.305281	0.329476	0.91769	0.91367
4303	0.250185	0.385504	0.324087	0.323519	0.339623	0.323886	1.10535	1.03845	1.00587	0	1e-05	0.435349	0.438243	0.455515	0.752776	0.423186	0.386163	1.51448	1.12317	1.51364	0.00138	0.02356
4304	0.139949	0.232313	0.242706	0.224376	0.304845	0.236753	nd.	nd.	nd.	0.50217	0.66496	0.2446	0.257064	0.302278	0.651757	0.325207	0.237746	nd.	nd.	nd.	0.29177	0.60351
4305	0.152657	0.0706408	0.11502	0.147045	0.219589	nd.	0.0659475	0.0928919	nd.	0.06221	0.196	nd.	nd.	nd.	nd.	nd.	nd.	nd.	nd.	nd.
4306	nd.	nd.	nd.	0.0275135	0.137088	0.0731322	0.0857264	0.0594158	nd.	0.86244	0.93205	nd.	nd.	nd.	nd.	nd.	nd.	nd.	nd.	nd.
4307	0.110062	0.0607079	0.0501547	0.0917309	0.0617554	nd.	0.0402147	0.0393907	0.0278709	0.0312	0.12678	nd.	nd.	nd.	nd.	nd.	nd.	nd.	nd.	nd.
4309	nd.	nd.	nd.	nd.	0.0429064	0.0194147	nd.	nd.	nd.			nd.	nd.	nd.	nd.	nd.	nd.	nd.	nd.	nd.
4311	0.136439	0.111959	0.200731	0.101908	0.0787966	0.0789441	0.093174	0.0963304	0.0951593	0.04566	0.16184	nd.	nd.	nd.	nd.	nd.	nd.	nd.	nd.	nd.
4312	nd.	nd.	nd.	nd.	0.050719	0.0560604	0.0649304	0.0405801	0.0624552	0.31683	0.54932	nd.	nd.	nd.	nd.	nd.	nd.	nd.	nd.	nd.
4405	0.175443	0.210495	0.142594	0.13385	0.193407	0.132366	0.0205841	0.0706178	0.0547354	0	8e-05	0.243189	0.217694	0.0850817	nd.	0.155767	0.143433	nd.	nd.	nd.	0.95115	100000
4501	0.0827231	0.109445	0.0761487	0.196668	0.211258	0.101259	0.333985	0.209107	0.316368	0.00027	0.00303	nd.	nd.	nd.	nd.	0.190381	0.0890526	0.394037	0.230552	0.315589	0.13889	0.34800
4505	0.105961	0.133374	0.121607	0.169384	0.17983	nd.	nd.	nd.	nd.	0.24032	0.48222	0.172342	0.161991	0.178332	nd.	nd.	nd.	nd.	nd.	nd.
4507	0.0854569	0.150336	0.0991527	0.101162	0.0710218	0.119445	0.235959	0.225369	0.171273	0.01664	0.08042	0.0914348	0.109338	0.136131	nd.	0.314328	0.275895	0.20519	0.21022	0.216856	0.04191	0.22695
4512	0.24642	0.332533	0.217304	0.260002	0.198376	0.26969	0.180267	0.22698	0.321843	0.81037	0.78125	0.263886	0.286452	0.23505	0.595661	0.347091	0.288323	0.134204	0.189771	0.295257	0.19538	0.48426
4513	0.22726	0.185211	0.303396	0.525453	0.122006	0.446004	0.675005	0.343974	0.380305	0.26823	0.49448	0.345043	0.398149	0.261717	1.18019	0.428465	0.361144	0.538885	0.383065	0.615862	0.35146	0.66159
4514	0.578413	0.965335	0.146317	0.303658	0.803856	0.224856	nd.	nd.	nd.	0.63497	0.77458	nd.	nd.	nd.	nd.	nd.	nd.	nd.	nd.	nd.
4515	0.30755	0.117304	0.357387	0.352524	0.17844	0.38677	0.447002	0.458469	0.525732	0.08893	0.25364	0.157279	0.330808	0.328526	nd.	0.552376	0.253199	0.38959	0.244274	0.92988	0.47241	0.66159
4610	0.280211	0.439684	0.351675	0.351595	0.34449	0.30993	0.0854615	0.0639463	0.07054	0	0	0.294263	0.482527	0.439597	0.387797	0.538669	0.368689	0.213468	0.0801898	0.0670715	0.00001	0.00038
4611	0.309485	0.260647	0.183482	0.206455	0.19763	0.261024	0.138643	0.266706	0.406495	0.82649	0.78609	0.283974	0.147581	0.0906143	0.34111	0.340088	0.217999	0.0608937	0.126517	0.359632	0.20789	0.50716
4612	0.276006	0.214534	0.256965	0.306722	0.328764	0.441409	nd.	nd.	nd.	0.17965	0.39841	nd.	nd.	nd.	nd.	nd.	nd.	nd.	nd.	nd.
4614	nd.	nd.	nd.	nd.	nd.	nd.	nd.	nd.	nd.			0.12943	0.197275	0.0838032	nd.	0.092425	nd.	nd.	nd.	nd.	0.11530	0.31845
4615	0.152078	0.145443	nd.	0.110479	0.0993648	0.139599	0.181485	0.277324	0.0491944	0.69523	0.70581	nd.	nd.	nd.	nd.	nd.	nd.	nd.	nd.	nd.
4704	0.363502	0.379891	0.175711	0.136397	0.159565	0.161004	0.0512112	0.0450133	0.0924164	0	1e-05	nd.	nd.	nd.	nd.	nd.	nd.	nd.	nd.	nd.
4712	0.274187	0.347591	0.0579261	0.197046	0.183117	0.162756	0.247856	0.193947	0.22498	0.69415	0.70581	0.472737	0.434716	0.443025	0.267267	0.31787	0.315413	0.220822	0.586068	0.351627	0.61907	0.74927
4713	0.212362	0.279134	0.133511	0.218536	0.252533	0.301878	0.383512	0.260381	0.404151	0.13183	0.33034	0.128768	0.256971	0.00815744	0.0472079	0.255506	0.209426	1.19217	0.293646	0.334404	0.11054	0.34800
4714	0.123361	0.198378	0.0989553	0.126427	0.154989	0.117535	0.213013	0.0996607	0.172755	0.62876	0.66496	0.116342	0.21035	0.132227	0.18426	0.196902	0.134797	nd.	nd.	nd.	0.42596	0.68524
4715	0.341075	0.331203	0.470306	0.237445	0.328928	0.32293	0.257402	0.26463	0.373072	0.47128	0.59766	nd.	nd.	nd.	nd.	nd.	nd.	nd.	nd.	nd.
4808	0.14822	0.156901	nd.	0.182922	0.125875	0.0730867	0.156113	0.113631	0.16445	0.42256	0.5843	nd.	nd.	nd.	nd.	nd.	nd.	nd.	nd.	nd.
4809	0.15114	0.178914	nd.	0.32477	0.137531	0.0866781	0.347334	0.149313	0.200693	0.42194	0.5843	nd.	nd.	nd.	nd.	nd.	nd.	nd.	nd.	nd.
4810	0.148047	0.184808	0.103158	0.142134	0.103688	0.131843	nd.	nd.	nd.	0.62954	0.77211	0.367411	0.244072	0.0745144	0	0.17373	0.125796	nd.	nd.	nd.	0.56149	0.77954
5003	0.905204	0.6724	0.617582	0.600065	0.475839	0.513006	0.119394	0.166094	0.123229	0	0	1.61841	0.597068	0.406808	0.493347	0.775613	0.746679	nd.	nd.	nd.	0.49465	0.75213
5005	0.0903339	nd.	0.144131	0.134929	0.116242	0.0896921	nd.	nd.	nd.	0.75099	0.84971	nd.	nd.	nd.	nd.	nd.	nd.	nd.	nd.	nd.
5011	0.185417	0.165455	0.269645	0.167227	0.188578	0.131319	0.141345	0.161909	0.121891	0.44128	0.5843	0.363862	0.364044	0.363953	0.203782	0.215888	0.237382	0.250144	0.19191	nd.	0.14871	0.41790
5012	0.317941	0.220415	0.156571	0.206179	0.312481	0.155773	0.114129	0.196315	0.165135	0.33676	0.53915	0.30199	0.372361	0.259149	0.165156	0.276642	0.256764	nd.	nd.	nd.	0.28715	0.60351
5101	1.06071	0.879758	0.962487	0.831509	1.12761	0.78455	0.71522	1.12392	1.09051	0.9758	0.94638	1.23116	0.994287	1.11682	0.109733	0.379406	1.06848	0.988987	1.13683	1.25684	0.13377	0.39075
5104	0.178432	0.16371	0.180548	0.0929012	0.0969629	0.0900219	0.0566354	0.0788354	0.0429013	0.00076	0.00686	nd.	nd.	nd.	nd.	nd.	nd.	nd.	nd.	nd.
5105	0.201473	0.17036	0.187093	0.111947	0.121172	0.0884183	0.121735	0.127406	0.0583852	0.05724	0.18593	nd.	nd.	nd.	nd.	nd.	nd.	nd.	nd.	nd.
5107	0.0692969	0.0605615	0.0330039	0.0363367	0.0542082	0.0443797	nd.	nd.	nd.	0.73465	0.8411	nd.	nd.	nd.	nd.	nd.	nd.	nd.	nd.	nd.
5108	0.0744403	0.0720929	0.0526088	nd.	0.052274	0.0392161	0.047747	0.0692013	0.048564	0.51709	0.64399	nd.	nd.	nd.	nd.	nd.	nd.	nd.	nd.	nd.
5109	0.0484105	0.0434657	0.0345413	0.0438174	0.0790241	0.0459607	0.133357	0.141041	0.122997	0.00027	0.00303	nd.	nd.	nd.	nd.	nd.	nd.	nd.	nd.	nd.
5110	0.0720424	0.0463699	0.0623971	0.0360728	0.0590121	nd.	nd.	nd.	nd.	0.4556	0.64399	nd.	nd.	nd.	nd.	nd.	nd.	nd.	nd.	nd.
5201	0.13988	0.154534	0.128884	0.104558	0.141285	0.0967551	0.221785	0.292354	0.254466	0.00632	0.03758	0.176108	0.41922	0.19011	0.026941	0.180308	0.126122	0.308745	0.345285	0.535283	0.06978	0.29230
5203	0.202342	0.216743	0.160139	0.142524	0.205632	0.191395	0.515238	0.586881	0.525444	2e-05	0.00036	0.216654	0.335049	0.112258	0.178066	0.243132	0.194789	0.573651	0.423335	1.13626	0.00047	0.01045
5205	0.0946085	0.150641	nd.	nd.	0.0803641	0.045881	0.0366445	0.100374	0.074798	0.19985	0.4439	nd.	nd.	nd.	nd.	nd.	nd.	nd.	nd.	nd.
5206	0.12833	0.112654	nd.	0.0592034	0.118808	0.137814	0.555399	0.525141	0.387572	0	0	nd.	nd.	nd.	nd.	nd.	nd.	0.550537	0.477572	0.435098
5208	0.088631	0.0882248	0.0488571	0.0527897	0.0825385	0.0635556	nd.	nd.	nd.	0.98005	1	nd.	nd.	nd.	nd.	nd.	nd.	nd.	nd.	nd.
5210	nd.	0.0405248	0.0386033	nd.	0.0325274	0.0437428	0.170065	0.257937	0.24146	3e-05	0.00038	nd.	nd.	nd.	nd.	nd.	nd.	nd.	nd.	nd.
5211	nd.	nd.	nd.	nd.	nd.	0.0997122	0.0788827	0.0878965	0.115753	0.85825	0.92961	nd.	nd.	nd.	nd.	nd.	nd.	nd.	nd.	nd.
5214	0.133358	0.143966	0.110041	0.0831716	0.130021	0.101486	nd.	0.117394	nd.	0.83046	0.78808	nd.	nd.	nd.	nd.	nd.	nd.	nd.	nd.	nd.
5301	0.33541	0.353765	0.119096	0.28701	0.398509	0.274843	0.483117	0.611642	0.685802	0.00908	0.05091	nd.	nd.	nd.	nd.	nd.	nd.	nd.	nd.	nd.
5302	0.469185	0.535511	0.378233	0.309682	0.324807	0.38528	0.351995	0.375969	0.400656	0.60183	0.66496	0.500216	0.405483	0.283689	0.324945	0.430627	0.385912	0.29513	0.381309	0.309675	0.86402	0.86866
5303	0.0358301	0.0271508	nd.	0.061326	0.0933599	0.0524322	0.236002	0.167554	0.171163	0	0	0.0449197	0.097877	0.00992243	0.0635562	nd.	nd.	0.230256	0.16583	0.249103	0.01518	0.10214
5305	nd.	nd.	nd.	0.116319	nd.	0.0350648	0.100865	0.0822522	0.0694672	0.30313	0.53915	nd.	nd.	nd.	nd.	nd.	nd.	nd.	nd.	nd.
5306	0.105428	0.0920564	0.0614098	0.0813129	0.0755097	0.160242	0.067367	0.0947625	0.101043	0.52523	0.64399	nd.	nd.	nd.	nd.	nd.	nd.	nd.	nd.	nd.
5307	0.0928709	0.117035	nd.	0.0466055	0.0518568	0.0412975	nd.	nd.	0.172844	0.00323	0.02226	nd.	nd.	nd.	nd.	nd.	nd.	nd.	nd.	nd.
5308	0.16847	0.0676268	nd.	0.0542927	0.136292	0.04521	nd.	nd.	nd.	0.28773	0.52533	nd.	nd.	nd.	nd.	nd.	nd.	nd.	nd.	nd.
5311	nd.	nd.	nd.	nd.	nd.	nd.	nd.	nd.	nd.			0.0714006	0.101839	0.0869825	nd.	nd.	nd.	nd.	nd.	nd.
5312	0.0876464	0.0779624	0.0831727	0.0446779	0.110085	nd.	nd.	nd.	nd.	0.62347	0.77054	nd.	nd.	nd.	nd.	nd.	nd.	nd.	nd.	nd.
5313	0.0904613	nd.	nd.	nd.	nd.	0.0394663	0.175902	0.175296	0.318569	2e-05	0.00023	nd.	nd.	nd.	nd.	nd.	nd.	0.205073	0.198553	0.348919
5314	nd.	nd.	nd.	nd.	nd.	0.046609	0.287722	0.343887	0.28633	0	0	nd.	nd.	nd.	nd.	nd.	nd.	nd.	nd.	nd.
5403	0.935288	0.770338	1.0026	0.900844	0.703986	0.508399	0.837262	0.511398	0.479004	0.24288	0.47637	0.415977	0.592569	1.54751	0.776329	0.735674	0.297223	1.29035	1.20823	1.08277	0.19632	0.48426
5407	0.105799	0.0678708	0.0529896	0.0616932	0.0782403	nd.	nd.	nd.	nd.	0.89983	0.95322	nd.	nd.	nd.	nd.	nd.	nd.	nd.	nd.	nd.
5410	0.150665	0.126785	0.129336	0.0859711	0.11274	0.0884751	0.0443463	0.0487545	0.0506875	0.00198	0.01513	nd.	nd.	nd.	nd.	nd.	nd.	nd.	nd.	nd.
5411	0.117279	0.0729471	0.0651333	0.0533289	0.0681901	nd.	nd.	nd.	0.0881805	0.57342	0.65555	0.234572	0.234317	0.200123	nd.	nd.	0.191763	0.155146	0.155146	0.155146	0.49576	0.68524
5504	0.992654	0.963248	0.454086	0.769621	0.768282	0.802179	0.777173	1.12954	1.08621	0.46513	0.59766	0.867497	0.796464	0.962159	1.44323	1.11211	1.21568	0.83272	1.05527	0.937896	0.63582	0.77259
5505	0.346543	0.368738	0.343283	0.317484	0.363731	0.504168	0.658373	1.27887	0.942856	0.00062	0.00611	0.36193	0.338949	0.288893	0.401094	0.523121	0.517946	0.692616	0.586621	0.639757	0.16634	0.45034
5506	0.536455	0.434669	0.24712	0.397145	0.268057	0.54277	0.32248	0.399432	0.814417	0.7721	0.76845	0.446517	0.302279	0.202963	0.0599131	0.54742	0.410403	0.306591	0.574315	0.543808	0.58385	0.74927
5507	1.8123	1.40791	1.29447	1.23018	0.899226	2.00595	1.0667	1.89543	1.84252	0.77735	0.76845	2.81359	2.33365	2.3763	1.75226	2.53085	2.8598	2.06131	2.50297	1.99133	0.89744	0.88841
5510	0.108915	0.252862	0.323833	0.1685	0.105117	0.178008	0.290646	0.254964	0.20661	0.11199	0.294	0.2166	0.227656	0.4373	0.061852	0.205803	0.242968	0.4615	0.353844	0.686573	0.07277	0.29372
5604	0.317709	0.405773	0.289616	0.295948	0.338384	0.321554	0.132414	0.0968818	0.112689	5e-05	0.00064	0.377742	0.329463	0.302821	0.81471	0.394954	0.396657	0.154463	0.194966	0.129994	0.00260	0.02765
5606	0.249884	0.279305	0.257036	0.215175	0.266111	0.503463	nd.	nd.	nd.	0.50635	0.66684	0.306516	0.246544	0.263369	0.233917	0.512184	0.298792	nd.	nd.	nd.	0.48939	0.74927
5607	0.22251	0.277658	0.209871	0.214142	0.169072	0.212368	0.339007	0.26011	0.257607	0.43462	0.5843	0.164257	0.19383	0.184001	0.306168	0.221017	0.1857	1.03655	0.383885	0.260021	0.01661	0.10848
5609	nd.	nd.	nd.	0.109033	nd.	0.126076	0.0862243	0.0962223	0.0674985	0.28038	0.52382	nd.	nd.	nd.	nd.	nd.	nd.	nd.	nd.	nd.
5614	0.149564	0.124942	0.416653	0.166733	0.114383	0.174596	0.25167	0.134705	0.257353	0.56593	0.64399	nd.	nd.	nd.	nd.	nd.	nd.	0.357361	0.587132	0.370388
5615	0.112726	0.130787	0.206923	0.14545	0.124977	0.114885	0.324122	0.474872	nd.	0.00043	0.00455	nd.	nd.	nd.	nd.	nd.	nd.	nd.	nd.	nd.
5708	0.341863	0.499989	0.287952	0.341842	0.417282	0.552711	0.865538	0.761214	0.964245	0.00331	0.02247	0.221701	0.412652	0.362344	0.385368	0.587221	0.418713	0.705902	0.849779	0.826673	0.03428	0.20292
5709	0.43917	0.518488	0.273284	0.267345	0.169514	0.404593	0.173635	0.129493	0.197684	0.00567	0.03461	0.31357	0.359969	0.285522	0.472794	0.383362	0.280653	nd.	nd.	nd.	0.72247	0.87644
5710	0.215305	0.256071	0.155697	0.157853	0.123561	0.0910342	0.244413	0.0992931	nd.	0.07963	0.23546	nd.	nd.	nd.	nd.	nd.	nd.	nd.	nd.	nd.
5715	0.19304	0.208579	0.174878	0.154434	0.123789	0.170797	0.108175	0.163423	0.21277	0.5992	0.66496	0.149552	0.199292	0.020139	0.226661	0.267224	0.238085	0.0445401	0.137461	0.111537	0.94201	0.94774
6003	0.186112	0.423943	0.645184	0.410569	0.580741	0.404957	0.00076277	0.0320597	0.0330138	3e-05	0.00036	0.294024	0.6458	0.469912	0.357254	0.366675	0.31476	nd.	nd.	nd.	0.45908	0.73321
6007	0.073502	0.0351923	0.125767	nd.	0.0653709	nd.	0.447087	0.394642	0.529426	0	1e-05	nd.	nd.	nd.	nd.	nd.	nd.	nd.	nd.	nd.
6012	nd.	nd.	nd.	nd.	nd.	0.145377	0.135995	0.130434	0.114603	0.6602	0.78379	nd.	nd.	nd.	nd.	nd.	nd.	nd.	nd.	nd.
6015	0.290116	0.060354	0.312324	0.186261	0.242799	0.191668	0.221393	0.287034	0.229128	0.72499	0.76845	0.592617	0.126365	0.465166	0.331313	0.322412	0.341938	0.382671	0.388036	0.491078	0.66740	0.77259
6016	nd.	nd.	nd.	nd.	nd.	1.05339	0.132859	0.242324	0.17374	0	0	nd.	nd.	nd.	nd.	nd.	nd.	nd.	nd.	nd.
6101	0.411194	0.295998	0.39671	0.318104	0.39014	0.27093	0.264923	0.395118	0.345611	0.88601	0.84106	0.511384	0.515091	0.529532	0.328966	0.446439	0.423157	0.379169	0.452429	0.39085	0.78329	0.81301
6103	0.163627	0.134485	0.220365	0.185493	0.198414	0.184627	0.169239	0.220579	0.122566	0.79904	0.77458	0.181187	0.284601	0.196853	0.0927831	0.694987	0.689989	0.818351	0.273569	0.191693	0.73075	0.77954
6104	0.255676	0.241038	0.276358	0.199502	0.243191	0.174539	0.186263	0.202165	0.17395	0.5193	0.64399	0.527999	0.474562	0.663638	0.428127	0.407029	0.384204	0.402654	0.294551	0.251973	0.26308	0.59596
6106	0.274836	0.191898	0.326174	0.250295	0.146746	0.165645	0.132266	0.297674	0.290212	0.24374	0.48222	0.305778	0.391446	1.16086	0.175208	0.168428	0.294085	0.0840287	0.156068	nd.	0.00218	0.02765
6107	0.234755	0.191288	0.224652	0.185722	0.178414	0.0746221	nd.	nd.	0.0705289	0.01591	0.07906	nd.	nd.	nd.	nd.	nd.	nd.	nd.	nd.	nd.
6108	0.126257	0.104991	0.14313	0.097961	0.119288	0.0709257	0.251045	0.18081	0.16164	0.02702	0.11423	0.202709	0.137599	0.170154	0.100447	0.1413	0	0.243607	0.227508	0.339257	0.11113	0.34800
6109	0.0566238	0.0593778	0.0581235	0.0519636	0.0747132	nd.	nd.	nd.	nd.	0.83232	0.91594	nd.	nd.	nd.	nd.	nd.	nd.	nd.	nd.	nd.
6110	0.104559	0.0529349	0.00279264	0.0448959	0.0371038	nd.	nd.	nd.	nd.	0.7312	0.8411	nd.	nd.	nd.	nd.	nd.	nd.	nd.	nd.	nd.
6111	0.0449816	0.0510801	0.0701262	0.0317243	0.0324137	0.0643745	0.0985345	0.152232	0.147141	0.00064	0.00613	nd.	nd.	nd.	nd.	nd.	nd.	nd.	nd.	nd.
6112	0.0478429	0.0429165	0.0202678	0.0360842	0.0430834	nd.	0.0958013	0.143214	0.2063	1e-05	0.00011	nd.	nd.	nd.	nd.	nd.	nd.	nd.	nd.	nd.
6113	0.0506	0.0314949	0.029633	0.0274103	0.0208843	nd.	nd.	0.0811818	nd.	0.58598	0.65555	nd.	nd.	nd.	nd.	nd.	nd.	nd.	nd.	nd.
6114	0.0411241	0.0277365	0.0486173	nd.	nd.	nd.	nd.	nd.	nd.			nd.	nd.	nd.	nd.	nd.	nd.	nd.	nd.	nd.
6115	0.0320536	0.0225138	0.0237092	0.0282364	0.0233495	0.0917735	0.0871142	0.121654	0.0452018	0.02075	0.09345	nd.	nd.	nd.	nd.	nd.	nd.	nd.	nd.	nd.
6116	0.0858856	nd.	nd.	0.0849041	0.145533	0.090693	0.12824	0.163618	0.217382	0.10327	0.28443	nd.	nd.	nd.	nd.	nd.	nd.	nd.	nd.	nd.
6117	0.15597	0.133997	0.0885464	0.0987412	0.0970134	0.0956519	0.0597606	0.093811	0.0787796	0.22286	0.46821	0.0495756	0.14724	0.147071	0.106141	0.100452	0.111724	nd.	nd.	nd.	0.71214	0.86866
6118	0.106239	0.110885	0.0910146	0.0654679	0.117025	0.0923194	0.0672505	0.0690932	0.0314654	0.04191	0.15302	nd.	nd.	nd.	nd.	nd.	nd.	nd.	nd.	nd.
6120	nd.	nd.	nd.	nd.	nd.	0.0662398	0.162882	0.217357	0.165091	0.01211	0.01513	nd.	nd.	nd.	nd.	nd.	nd.	0.51193	0.353621	0.17433
6203	0.264596	nd.	nd.	0.194798	0.356588	0.23971	0.179568	0.250206	0.175753	0.30658	0.52382	nd.	nd.	nd.	nd.	nd.	nd.	nd.	nd.	nd.
6204	0.0747763	0.0985116	nd.	nd.	0.058026	0.0303675	nd.	nd.	nd.	0.04781	0.09345	nd.	nd.	nd.	nd.	nd.	nd.	nd.	nd.	nd.
6205	0.334842	0.544883	0.528796	0.320387	0.396713	0.251766	0.328678	0.829561	0.436313	0.07283	0.2194	0.770245	0.602644	0.558292	0.492367	0.0685396	nd.	0.592159	0.613415	0.47418	0.09017	0.32288
6207	0.296777	0.406639	0.433113	0.279369	0.296868	0.200152	0.340215	0.437125	0.321423	0.42278	0.5843	0.331358	0.12321	0.316534	0.439199	0.388617	0.257291	0.424059	0.511317	0.821398	0.05426	0.25628
6209	0.0757841	0.0691521	nd.	0.105453	0.0825891	0.109346	0.202694	0.271907	0.250717	0.00046	0.00469	nd.	nd.	nd.	nd.	nd.	nd.	nd.	nd.	nd.
6211	1.41029	1.24562	1.40096	1.70034	1.28737	1.29717	1.13769	1.26827	1.30814	0.70237	0.70581	2.08001	1.65842	2.20442	2.64557	2.47083	1.92244	1.72738	1.70358	1.57368	0.66103	0.77259
6213	0.128295	0.0752778	0	0.0966645	0.0749534	0.0740762	0.0484992	0	0.15892	0.62426	0.66496	nd.	nd.	nd.	nd.	nd.	nd.	nd.	nd.	nd.
6215	nd.	nd.	nd.	nd.	nd.	nd.	0.31284	0.509851	0.329717			nd.	nd.	nd.	nd.	nd.	nd.	0.361797	0.450012	0.529899
6301	0.0509938	0.219866	0.172678	0.0985347	0.104396	0.189234	0.211795	0.123081	nd.	0.8719	0.82881	0.272677	0.289349	0.336062	0.619	0.227837	0.244261	nd.	nd.	nd.	0.97179	1
6302	0.160685	0.141953	0.0943855	0.100313	0.0918556	0.129284	0.128441	0.161034	0.130109	0.89129	0.8411	0.15678	0.142471	0.11339	0.267124	0.154927	0.194111	0.211939	0.207133	0.164711	0.52392	0.68524
6305	0.154557	0.159805	0.179138	0.117248	0.19055	0.163927	nd.	nd.	nd.	0.32669	0.56037	nd.	nd.	nd.	nd.	nd.	nd.	nd.	nd.	nd.
6306	0.12292	0.0536914	0.0551758	0.229046	0.0343352	nd.	nd.	nd.	nd.	0.47058	0.65555	nd.	nd.	nd.	nd.	nd.	nd.	nd.	nd.	nd.
6307	0.156978	0.155778	0.194822	0.144612	0.116014	0.129249	nd.	nd.	nd.	0.35975	0.5843	nd.	nd.	nd.	nd.	nd.	nd.	nd.	nd.	nd.
6308	0.105544	0.147725	0.0634267	0.0884724	0.0640941	0.0752021	nd.	nd.	nd.	0.23399	0.47637	nd.	nd.	nd.	nd.	nd.	nd.	nd.	nd.	nd.
6309	0.085677	0.0689935	0.0605354	0.0488313	0.0370532	0.0562765	nd.	nd.	nd.	0.90453	0.95401	0.18593	0.108801	0.0737903	nd.	nd.	nd.	nd.	nd.	nd.
6315	0.160314	0.171691	0.128546	0.233004	0.158921	0.271237	nd.	nd.	nd.	0.21847	0.46185	0.472249	0.345083	0.55276	0.327159	0.158492	0.71453	nd.	nd.	nd.	0.39940	0.66667
6316	0.0873452	0.224101	0.129364	0.0651582	0.0846624	0.247455	0.100717	0.169738	0.168431	0.99252	1	nd.	nd.	nd.	nd.	nd.	nd.	nd.	nd.	nd.
6317	0.124102	0.187298	0.231803	0.129662	0.217579	0.187448	0.298421	0.244962	0.292125	0.10476	0.28566	nd.	nd.	nd.	nd.	nd.	nd.	nd.	nd.	nd.
6318	0.0951066	0.0964737	0.110493	0.0637584	0.0699852	0.0723701	0.084953	0.13105	0.0735151	0.76817	0.76845	0.1251	0.0678064	0.0829208	0.0669443	0.13126	0.12439	0.152224	0.162104	0.250684	0.05813	0.25810
6401	0.990522	0.778391	0.574536	0.600582	0.388382	0.620804	0.520895	0.64421	0.521374	0.34518	0.53915	0.690824	0.611664	0.49404	0.557995	0.654473	0.486902	0.340954	0.484971	0.804294	0.90912	0.88841
6402	0.395729	0.580331	0.380913	0.23951	0.302418	0.328651	0.405601	0.785727	0.805237	0.0106	0.05616	nd.	nd.	nd.	nd.	nd.	nd.	nd.	nd.	nd.
6403	0.0434872	0.0189628	nd.	nd.	0.0129705	0.225595	nd.	nd.	nd.	0.67036	0.78808	0.070923	0.103742	0.0685406	0.0699445	nd.	nd.	nd.	nd.	nd.	0.79432	0.91367
6404	0.138744	0.125699	0.176529	0.0992575	0.0950666	0.112576	0.0791899	0.158038	0.168088	0.94211	0.89518	nd.	nd.	nd.	nd.	nd.	nd.	nd.	nd.	nd.
6407	0.18076	0.102807	0.102763	0.118774	0.0930818	0.212402	0.145275	0.108332	0.106662	0.98121	0.95322	nd.	nd.	nd.	nd.	nd.	nd.	nd.	nd.	nd.
6408	0.0390389	0.0201343	0.0282649	0.0228553	0.0179135	0.0447892	nd.	nd.	nd.	0.9237	0.96787	0.0363243	0.023078	0.0372346	nd.	nd.	nd.	nd.	nd.	nd.
6410	0.133091	0.218426	0.104597	0.0906294	0.0715401	0.10342	nd.	nd.	nd.	0.0221	0.03461	nd.	nd.	nd.	nd.	nd.	nd.	nd.	nd.	nd.
6412	0.0877506	0.0538623	0.0645551	0.0415686	0.0572043	0.0665127	0.124002	0.118929	0.130838	0.00872	0.04946	0.114139	0.1698	0.309937	0.164462	0.413607	0.138399	0.150271	0.182074	0.179334	0.96016	0.94774
6413	0.0675245	0.0656866	0.101057	0.0823111	0.0732974	0.0790464	0.0494738	0.0557936	0.0519594	0.11068	0.29313	0.0840332	0.0846778	0.165457	0.0679954	nd.	0.0860901	0.0817152	0.108857	0.113367	0.73841	0.78697
6502	0.383948	0.384955	0.136092	0.319285	0.171967	0.427965	0.280433	0.427221	0.434809	0.62393	0.66496	0.459084	0.42072	0.357536	1.0534	0.459169	0.535797	0.751154	0.355664	0.382953	0.67905	0.77259
6504	0.641153	0.547628	0.223284	0.369746	0.191638	0.129227	0.0946995	0.0654817	0.0773639	1e-05	0.00011	0.268281	0.185627	0.0537418	0.239122	0.240935	0.1503	0.238216	0.110103	0.0799723	0.43362	0.66159
6505	0.27282	0.264028	0.272522	0.234484	0.189021	0.299796	0.294904	0.332069	0.376976	0.51317	0.64399	0.230969	0.241838	0.291812	0.241152	0.394678	0.273761	0.295257	0.524028	0.407996	0.41683	0.66159
6506	0.394397	0.280086	0.308967	0.371559	0.255302	0.587616	nd.	0.229889	0.204243	0.05574	0.18276	nd.	nd.	nd.	nd.	nd.	nd.	nd.	nd.	nd.
6508	0.227155	0.266676	0.217882	0.262273	0.195177	0.209888	0.321696	0.403336	0.349869	0.14713	0.35281	0.212704	0.173835	0.217139	0.323292	0.320009	0.186026	0.533038	0.457922	0.461192	0.03871	0.21482
6511	0.0678952	0.151898	0.127051	0.158495	0.1047	0.0768741	nd.	nd.	nd.	0.53269	0.68835	nd.	nd.	nd.	nd.	nd.	nd.	nd.	nd.	nd.
6603	0.470714	0.426578	0.290448	0.311954	0.209728	0.379127	0.235472	0.310216	0.252508	0.36554	0.54932	0.458889	0.401935	0.262317	0.457589	0.549915	0.54648	nd.	0.403333	0.417994	0.69901	0.77259
6604	0.360919	0.278158	0.236105	0.246038	0.168819	0.301514	0.10327	0.151745	0.176826	0.02469	0.10531	0.186082	0.20915	0.108038	0.273818	0.30599	0.25124	0.196732	0.125314	0.193318	0.23959	0.55044
6605	0.130566	0.115607	0.155147	0.175637	0.122209	0.149938	0.0666678	0.105359	0.0750635	0.08481	0.24775	nd.	nd.	nd.	nd.	nd.	nd.	nd.	nd.	nd.
6611	nd.	nd.	nd.	nd.	nd.	nd.	0.0719436	0.058421	0.0558635	0.39183	0.59766	nd.	nd.	nd.	nd.	nd.	nd.	nd.	nd.	nd.
6701	0.361614	0.340916	0.176966	0.244455	0.176695	0.284397	0.194516	0.210448	0.223399	0.53933	0.64399	nd.	nd.	nd.	nd.	nd.	nd.	nd.	nd.	nd.
6703	0.721571	0.917708	0.397119	0.618067	0.260687	0.76559	0.967388	0.383948	0.885057	0.58788	0.65555	0.31574	0.593003	0.938049	0.414299	0.579482	0.523169	0.660089	0.84484	0.798684	0.25801	0.59049
6705	0.0769193	0.0989264	0.0708173	0.0672693	0.057179	0.0799336	0.166823	0.110819	0.109239	0.09392	0.2663	nd.	nd.	nd.	nd.	nd.	nd.	nd.	nd.	nd.
6707	0.125816	0.121245	nd.	0.11438	0.0450049	0.352479	0.281185	0.214362	0.191734	0.62387	0.66496	nd.	nd.	nd.	nd.	nd.	nd.	nd.	nd.	nd.
6708	0.00796996	0.0769252	0.0642448	0.0417292	0.0213773	nd.	nd.	nd.	nd.	0.89348	0.95322	nd.	nd.	nd.	nd.	nd.	nd.	nd.	nd.	nd.
6711	nd.	0.164125	nd.	nd.	nd.	nd.	0.110749	0.0864043	0.094175	0.16358	0.37847	nd.	nd.	nd.	nd.	nd.	nd.	nd.	nd.	nd.
6714	0.117383	0.0725688	nd.	0.115378	0.0382921	0.0752249	0.131725	0.120983	0.0776294	0.30337	0.52382	0.109711	0.111924	0.059693	0.154574	0	0.0850105	0.296106	0.298213	0.22251	0.00204	0.02765
6715	0.0747299	0.0876878	0.118997	0.123203	0.0537531	0.0676501	0.0883537	0.0513928	nd.	0.62687	0.66496	nd.	nd.	nd.	nd.	nd.	nd.	nd.	nd.	nd.
6802	0.405611	0.508848	0.136882	0.367864	0.202661	0.395926	0.671869	0.215865	0.602985	0.63515	0.66496	0.225065	0.644104	0.197306	0.393093	0.338593	0.223887	0.494472	0.7465	0.471418	0.09407	0.33149
6811	0.143019	0.136571	0.130492	0.164266	0.171891	0.201517	nd.	nd.	nd.	0.37766	0.59192	0.216589	0.186175	0.0881478	nd.	nd.	nd.	nd.	nd.	nd.
6813	1.20203	1.43339	0.882347	1.20944	0.812819	1.19501	1.22457	0.766588	0.75152	0.62818	0.66496	0.82987	1.39155	1.24985	1.05724	1.85331	1.13703	1.20435	1.26281	0.8183	0.90770	0.88841
7003	0.582363	0.357316	0.438853	0.312149	0.421542	0.429762	0.233957	0.325862	0.212051	0.0583	0.18734	0.65641	0.600161	0.432887	0.425494	0.193475	0.0565649	0.333865	0.294199	0.314032	0.11867	0.36088
7005	0.569829	0.223466	0.400814	0.38878	0.413755	nd.	nd.	nd.	nd.	0.82519	0.91016	nd.	nd.	nd.	nd.	nd.	nd.	nd.	nd.	nd.
7006	0.296487	0.214985	0.317176	0.197092	0.205493	0.1767	nd.	nd.	nd.	0.33746	0.56872	nd.	nd.	nd.	nd.	nd.	nd.	nd.	nd.	nd.
7007	0.249999	0.18598	0.246598	0.299734	0.197605	0.179077	0.181803	0.297652	0.224925	0.9974	1	0.0648997	0.843478	0.0530064	nd.	0.238463	0.414658	0.29791	0.29174	0.353956	0.60258	0.74927
7008	0.180656	0.0971205	0.204709	0.16928	0.246579	nd.	nd.	0.0850095	nd.	0.79034	0.77211	nd.	nd.	nd.	nd.	nd.	nd.	nd.	nd.	nd.
7009	0.0924075	0.0719099	0.131677	0.1924	0.197617	0.119821	nd.	nd.	nd.	0.05766	0.12678	nd.	nd.	nd.	nd.	nd.	nd.	nd.	nd.	nd.
7012	nd.	nd.	nd.	nd.	nd.	0.090147	0.12627	0.0918756	0.0807814	0.92199	0.96787	nd.	nd.	nd.	nd.	nd.	nd.	nd.	nd.	nd.
7015	0.171424	0.0824651	0.202748	0.0725815	0.130173	0.0711077	nd.	nd.	nd.	0.08764	0.18276	0.546514	0.239293	0.194817	0.0968651	nd.	0.171113	nd.	nd.	nd.	0.02049	0.06811
7016	0.3213	0.200598	nd.	0.216597	0.248905	0.215916	nd.	nd.	nd.	0.85733	0.92961	nd.	nd.	nd.	nd.	nd.	nd.	nd.	nd.	nd.
7102	0.214575	0.218573	0.14674	0.17037	0.214052	0.191599	0.203542	0.258034	0.225832	0.80389	0.78125	0.285331	0.228421	0.229053	0.197506	0.316616	0.268978	0.213489	0.317267	0.237296	0.98448	100000
7104	0.0473216	0.053423	0.110366	0.034042	0.0558263	0.0314593	nd.	nd.	nd.	0.08822	0.18276	nd.	nd.	nd.	nd.	nd.	nd.	nd.	nd.	nd.
7105	0.259858	0.264028	0.181112	0.247622	0.188085	0.104569	0.125623	0.14249	nd.	0.14275	0.34751	nd.	nd.	nd.	nd.	nd.	nd.	nd.	nd.	nd.
7110	0.0564384	0.0453692	0.057235	0.0571841	0.0605923	0.306063	0.0627798	0.0860583	0.0647446	0.13307	0.33034	nd.	nd.	nd.	nd.	nd.	nd.	nd.	nd.	nd.
7112	0.0464296	0.0371447	0.0264736	0.0442993	0.0646883	nd.	nd.	nd.	nd.	0.23283	0.47637	nd.	nd.	nd.	nd.	nd.	nd.	nd.	nd.	nd.
7115	0.0392706	0.0347286	0.030183	0.0408917	0.0422869	nd.	0.0697295	0.126422	0.0845639	0.00103	0.00885	nd.	nd.	nd.	nd.	nd.	nd.	nd.	nd.	nd.
7117	0.200755	0.186187	0.175443	0.152231	0.180943	0.12056	0.0646444	0.100126	0.0826616	0.01083	0.05675	0.233216	0.302072	0.268302	nd.	nd.	nd.	nd.	nd.	nd.
7118	0.0273388	0.100879	0.0990117	0.0634716	0.111084	0.107537	0.106724	0.204814	0.103255	0.20274	0.44418	nd.	nd.	nd.	nd.	nd.	nd.	nd.	nd.	nd.
7120	0.062022	0.0829044	0.108109	0.0965497	0.111236	0.0556168	0.117159	0.146307	0.109703	0.27738	0.50002	nd.	nd.	nd.	nd.	nd.	nd.	nd.	nd.	nd.
7121	nd.	nd.	nd.	nd.	nd.	0.0459607	0.0284024	0.0378985	0.040446	0.89597	0.95322	nd.	nd.	nd.	nd.	nd.	nd.	nd.	nd.	nd.
7201	0.228337	0.251178	0.240421	0.244753	0.211801	0.138519	0.141504	0.174755	0.165611	0.35889	0.54932	0.268736	0.345528	0.191943	0.326527	0.202824	0.168891	0.118052	0.168725	0.339365	0.64989	0.77259
7203	1.14112	1.84091	2.35769	1.75271	0.848381	1.5805	0.831065	0.883452	0.742329	0.02141	0.09512	1.56124	1.63981	3.24922	0.628256	2.53474	3.10811	1.71302	1.33597	1.16831	0.66956	0.77259
7205	0.0977478	0.144857	0.168912	0.179549	0.344402	0.232374	0.256438	0.293078	0.306702	0.02151	0.09512	nd.	nd.	nd.	nd.	nd.	nd.	nd.	nd.	nd.
7207	1.50457	1.43642	1.34097	1.26097	1.40006	1.29082	1.19933	1.49625	1.45466	0.98397	0.95322	1.65981	1.28946	1.55433	1.49943	1.7907	1.64832	1.68411	1.88131	1.68925	0.90251	0.88841
7212	0.17337	0.129579	0.153694	0.123478	0.140249	nd.	nd.	nd.	nd.	0.66541	0.78609	nd.	nd.	nd.	nd.	nd.	nd.	nd.	nd.	nd.
7220	0.173914	0.202587	0.207896	0.16383	0.170816	nd.	nd.	nd.	nd.	0.63638	0.77458	nd.	nd.	nd.	nd.	nd.	nd.	nd.	nd.	nd.
7221	nd.	nd.	nd.	nd.	0.0081287	0.111336	0.0931316	0.0972062	0.0699427	0.55645	0.70581	nd.	nd.	nd.	nd.	nd.	nd.	nd.	nd.	nd.
7222	0.0690305	0.110275	0.274863	0.150326	0.209311	0.254791	0.21652	0.258564	0.50912	0.10631	0.28626	nd.	nd.	nd.	nd.	nd.	nd.	nd.	nd.	nd.
7301	0.332027	0.443833	0.343001	0.400621	0.265479	0.416228	0.292605	0.415911	0.363317	0.96266	0.92961	0.478532	0.407055	0.493067	0.573863	0.624516	0.569955	0.488094	0.533981	0.447143	0.96106	0.96798
7302	0.0742897	0.223674	0.137629	0.0845025	0.17179	0.201767	0.186623	0.22471	0.263579	0.27132	0.49448	nd.	nd.	nd.	nd.	nd.	nd.	nd.	nd.	nd.
7303	0.277327	0.193802	0.207713	0.312206	0.326754	0.215996	0.134702	0.15779	0.121084	0.02413	0.10476	0.27005	0.184024	0.255494	0.338426	0.171073	0.234733	0.212481	0.213009	0.119184	0.48010	0.66159
7305	0.170601	0.279671	0.225865	0.196002	0.169085	0.279369	0.467459	0.591358	0.526749	0.00077	0.00686	nd.	nd.	nd.	nd.	nd.	nd.	0.579785	0.689581	0.817932
7306	0.321092	0.320513	0.242522	0.203334	0.192194	0.118797	0.142913	0.19239	0.233585	0.04415	0.15882	0.262887	0.197626	0.230257	nd.	nd.	nd.	0.141251	0.219524	0.233699	0.63356	0.81301
7309	0.105695	0.161294	0.171028	0.118613	0.140653	0.0824358	0.113133	0.15939	0.121615	0.46165	0.59766	0.181491	0.102191	0.120698	nd.	nd.	nd.	0.13241	0.194763	0.213769	0.39135	0.66159
7310	0.0997056	0.197389	0.205005	0.222288	0.282912	nd.	0.394106	0.727695	0.274717	0.04414	0.15882	0.175197	0.010727	0.22946	0.350039	1.06422	0.695073	nd.	nd.	nd.	0.03873	0.10214
7311	0.0587784	nd.	0.203454	nd.	nd.	nd.	0.773646	1.07646	0.743877	3e-05	0	nd.	nd.	nd.	nd.	nd.	nd.	nd.	nd.	nd.
7316	0.117696	0.0800734	0.106769	0.1108	0.132132	0.231077	nd.	nd.	nd.	0.36794	0.5843	0.0742548	0.0829813	0.106409	nd.	0.239394	0.376283	0.157466	0.174463	nd.	0.02690	0.16588
7317	0.154151	0.106577	0.227628	0.107656	0.0953321	0.147561	nd.	nd.	nd.	0.14534	0.316	nd.	nd.	nd.	nd.	nd.	nd.	nd.	nd.	nd.
7318	0.138501	0.241526	0.257571	0.193191	0.07977	0.645531	nd.	nd.	nd.	0.72939	0.84106	0.343024	0.20706	0.314746	nd.	nd.	nd.	0.564726	0.624156	0.425945	0.07004	0.21482
7319	0.171539	0.126272	0.20547	0.231651	0.150703	0.140953	nd.	nd.	nd.	0.68523	0.80166	0.357589	0.194399	0.255166	0.167085	0.141725	0.319254	nd.	nd.	nd.	0.39338	0.66159
7320	0.0314744	0.152557	0.052101	0.107656	0.202547	0.226425	0.368585	0.549199	0.400998	6e-05	0.00073	nd.	nd.	nd.	nd.	nd.	nd.	nd.	nd.	nd.
7401	0.189518	0.213814	0.251168	0.218192	0.228855	0.361157	0.462098	0.596461	0.515059	0.00389	0.02532	0.358316	0.36932	0.621674	0.547973	0.41463	0.396871	0.928337	1.44253	1.23533	0.00221	0.02765
7402	0.434583	0.332972	0.360307	0.44165	0.303657	0.412747	0.253588	0.290505	0.269983	0.34374	0.53915	0.302804	0.264936	0.367537	0.315924	0.578987	0.506423	0.491692	0.386823	0.453209	0.42783	0.66159
7403	1.44563	1.09236	1.84952	1.55574	0.946406	1.29882	0.403853	0.510738	0.404482	1e-05	9e-05	1.34364	0.97667	1.57727	1.67346	1.28114	1.18278	0.46549	0.541475	0.553047	0.00902	0.06905
7404	0.0408576	0.091312	0.107164	0.179434	0.222509	0.114668	0.0581397	0.105489	0.1487	0.08729	0.25346	nd.	nd.	nd.	nd.	nd.	nd.	nd.	nd.	nd.
7405	0.100551	0.12133	0.146106	0.194362	0.245985	0.209263	nd.	nd.	nd.	0.06361	0.14281	nd.	nd.	nd.	nd.	nd.	nd.	nd.	nd.	nd.
7407	0.375445	0.248982	0.379855	0.3187	0.155419	0.703877	0.30286	0.546323	0.399063	0.8186	0.78379	0.29295	0.16858	0.25348	0.206925	0.315869	0.56428	0.640498	0.56185	0.321882	0.10106	0.34800
7409	0.317478	0.156523	0.17344	0.484217	0.289953	nd.	nd.	nd.	nd.	0.07884	0.16184	nd.	nd.	nd.	nd.	nd.	nd.	nd.	nd.	nd.
7411	0.0744751	0.0568885	0.0606623	0.0900901	0.0424134	0.128749	0.12557	0.152794	0.100258	0.07498	0.22449	nd.	nd.	nd.	nd.	nd.	nd.	nd.	nd.	nd.
7412	0.0301422	0.049994	0.0461067	0.14942	0.0438545	nd.	nd.	nd.	nd.	0.17545	0.37562	nd.	nd.	nd.	nd.	nd.	nd.	nd.	nd.	nd.
7413	0.164739	0.143661	0.0494212	0.271693	0.146317	0.226061	0.0802387	0.165078	0.153987	0.19502	0.4372	0.133381	0.145388	0.131718	0.146502	nd.	0.155158	0.390142	0.148127	0.269135	0.10347	0.34800
7502	0.209316	0.148518	0.144004	0.194511	0.205771	0.209445	0.292701	0.397691	0.220523	0.08832	0.25364	0.103655	0.0406528	0.153939	0.247439	0.227653	0.264773	0.351704	0.492688	0.208569	0.00036	0.00998
7503	0.558847	0.508995	0.574649	0.488026	0.340432	0.43256	0.325521	0.502596	0.296206	0.32026	0.52533	0.423053	0.33026	0.474512	0.3476	0.479087	0.434028	0.495735	0.655069	0.401064	0.80893	0.81948
7504	0.346913	0.340696	0.397387	0.57308	0.271812	0.514712	0.469715	0.642545	0.449032	0.4084	0.5843	0.291441	0.30533	0.461455	0.441802	0.444082	0.380928	0.707844	0.861116	0.531427	0.11287	0.34800
7506	0.257066	0.240074	0.365638	0.457954	0.243065	0.337739	0.0944982	0.121091	nd.	0.00076	0.00686	nd.	nd.	nd.	nd.	nd.	nd.	nd.	nd.	nd.
7509	0.123453	0.0975231	0.100902	0.0754843	0.109529	0.143216	0.162416	0.212491	nd.	0.12325	0.316	nd.	nd.	nd.	nd.	nd.	nd.	nd.	nd.	nd.
7604	0.077209	0.0822943	0.0616496	nd.	0.0747259	0.0573115	nd.	nd.	nd.	0.7391	0.84418	nd.	nd.	nd.	nd.	nd.	nd.	nd.	nd.	nd.
7605	0.0573188	0.0929472	0.067926	0.145943	0.118163	0.0776247	nd.	nd.	nd.	0.3994	0.60538	nd.	nd.	nd.	nd.	nd.	nd.	nd.	nd.	nd.
7702	0.207624	0.241611	0.161282	0.180697	0.161866	0.221614	0.965608	0.724938	0.857363	0	0	0.116744	0.217549	0.165921	0.276921	0.21843	0.19755	0.92405	0.909552	0.750005	0.00000	0.00019
7704	0.181351	0.136022	0.0690543	0.144176	0.202623	0.230247	0.427159	0.513928	0.432254	5e-05	0.00068	nd.	nd.	nd.	nd.	nd.	nd.	nd.	nd.	nd.
7707	0.0516194	0.054448	0.0611841	0.0411096	0.061591	0.0872468	nd.	nd.	nd.	0.78149	0.87195	nd.	nd.	nd.	nd.	nd.	nd.	nd.	nd.	nd.
7712	0.0640493	0.114643	nd.	nd.	0.086369	0.0550823	nd.	nd.	nd.	0.55538	0.70581	nd.	nd.	nd.	nd.	nd.	nd.	nd.	nd.	nd.
7713	0.0753787	0.0906165	0.0897593	0.091444	0.0833982	0.104944	0.0398227	0.0503548	0.0276829	0.09836	0.27564	0.0863232	0.110869	0.0316567	0.131899	0.0678611	0.105071	nd.	nd.	nd.	0.22495	0.54282
7716	0.0809391	0.0848568	nd.	0.0980757	0.101552	0.080343	nd.	nd.	nd.	0.76622	0.86088	nd.	nd.	nd.	nd.	nd.	nd.	nd.	nd.	nd.
7717	0.168446	0.125223	0.0854857	0.0560711	0.0325654	0.0993255	0.0323963	0.0403855	nd.	0.07813	0.23247	0.0253196	0.178583	0.0651803	0.111336	0	0.0975889	nd.	nd.	nd.	0.57587	0.77954
7718	0.124589	0.154229	0.148701	0.182785	0.115534	0.185435	0.0578007	0.0690391	nd.	0.01757	0.08302	nd.	nd.	nd.	nd.	nd.	nd.	nd.	nd.	nd.
7807	0.0939598	0.0752534	0.0853729	0.0862235	0.0961032	0.16138	nd.	nd.	nd.	0.36973	0.5843	nd.	nd.	nd.	nd.	nd.	nd.	nd.	nd.	nd.
7810	0.200384	0.262258	0.199377	0.204412	0.192624	0.271954	0.560887	0.287596	0.623158	0.00605	0.03643	0.147218	0.293941	0.190144	nd.	nd.	nd.	0.655844	0.467981	0.477527	0.00617	0.02356
7811	0.0893029	0.0773767	0.101579	0.169739	0.103499	0.13745	nd.	nd.	nd.	0.96953	1	nd.	nd.	nd.	nd.	nd.	nd.	nd.	nd.	nd.
7813	0.104339	0.0922638	0.0999144	0.0933716	0.120173	0.131661	0.16855	0.127374	0.207207	0.19614	0.43767	nd.	nd.	nd.	nd.	nd.	nd.	nd.	nd.	nd.
7814	0.157662	0.111947	0.110098	nd.	nd.	nd.	nd.	nd.	nd.			nd.	nd.	nd.	nd.	nd.	nd.	nd.	nd.	nd.
7815	0.10771	0.11457	0.114428	0.0738321	0.095863	0.521399	0.435974	0.251817	0.409946	0.09597	0.2705	0.0332638	0.108449	0.0857832	0.0820782	0.115413	0.363579	0.473333	0.301055	0.303111	0.00132	0.02356
7816	0.0863953	0.162514	0.0973333	0.20782	0.123637	nd.	nd.	nd.	nd.	0.2534	0.49448	nd.	nd.	nd.	nd.	nd.	nd.	nd.	nd.	nd.
7902	0.105092	0.123368	0.0781657	0.101265	0.0863311	0.130387	0.245462	nd.	0.216597	0.01839	0.08523	nd.	nd.	nd.	nd.	nd.	nd.	nd.	nd.	nd.
8004	0.567709	0.402344	0.526694	0.590382	0.696578	0.407118	0.534773	0.582156	0.421105	0.91111	0.86088	0.82618	0.895313	0.881207	0	0.730257	0	1.01285	0.805027	0.798359	0.83142	0.86866
8007	0.423184	0.116815	0.152058	0.118361	0.111526	0.0698793	0.155869	0.128823	0.166883	0.11223	0.294	nd.	nd.	nd.	nd.	nd.	nd.	nd.	nd.	nd.
8008	0.195137	0.207212	0.281267	0.221049	0.234468	0.100042	nd.	nd.	nd.	0.37824	0.59192	nd.	nd.	nd.	nd.	nd.	nd.	nd.	nd.	nd.
8011	nd.	nd.	0.358191	nd.	nd.	0.442444	0.597659	0.435752	0.404903	0.60763	0.66496	nd.	nd.	nd.	nd.	nd.	nd.	nd.	nd.	nd.
8012	0.4301	0.173643	0.398106	0.381736	0.448697	0.241711	0.259075	0.237836	0.132033	0.12714	0.32083	0.357589	0.20165	0.205407	0	0.285865	nd.	0.306305	0.265191	0.184317	0.97499	0.96798
8101	0.322517	0.189653	0.196091	0.158381	0.175595	0.0349624	0.247549	0.223066	0.0571354	0.15075	0.35794	0.305973	0.166149	0.162911	0.164901	0.156733	0.136554	0.477524	0.433172	0.455348	0.00277	0.02765
8102	0.513645	0.344845	0.523084	0.317369	0.336601	0.23814	0.260749	0.293078	0.284294	0.12559	0.32029	0.225282	0.398408	0.239066	0.243183	0.343906	nd.	0.490355	0.412243	0.192917	0.84408	0.86866
8103	1.40342	1.1525	2.07764	0.774578	0.61117	0.724122	0.873822	0.484582	0.582436	0.00337	0.02257	1.22398	1.16923	2.30775	0.842334	2.18108	3.1683	1.10632	0.533236	0.570303	0.17802	0.47536
8104	0.726749	0.626847	0.655635	0.602922	0.951159	0.793171	0.731365	0.999483	0.993123	0.4727	0.59766	1.0488	0.981056	1.40763	0.99252	1.21894	1.56045	1.20469	1.60259	1.56476	0.76346	0.81301
8106	0.307944	0.307176	0.330674	0.258108	0.290446	0.171423	0.820291	0.976766	1.19828	0	0	0.452746	0.43212	0.404444	0.406727	0.415642	0.397147	1.38613	1.74469	1.58234	0.00002	0.00070
8108	0.18558	0.151886	0.187868	0.128549	0.151399	0.0718128	nd.	nd.	nd.	0.09695	0.20459	0.0366499	0.261833	0.156768	0.180841	0.170705	0.094689	nd.	nd.	nd.	0.76435	0.88841
8110	0.189101	0.127712	0.182551	0.21755	0.141209	0.0738487	0.0833745	0.0630705	0.0599557	0.00732	0.0425	nd.	nd.	nd.	nd.	nd.	nd.	nd.	nd.	nd.
8111	0.160951	0.106687	0.170802	0.158094	0.196922	0.10913	0.0676955	0.0718396	0.0744773	0.01673	0.08042	nd.	nd.	nd.	nd.	nd.	nd.	nd.	nd.	nd.
8112	0.115391	0.129494	0.139829	0.107277	0.134787	0.054161	nd.	nd.	nd.	0.23423	0.47637	nd.	nd.	nd.	nd.	nd.	nd.	nd.	nd.	nd.
8113	0.0966937	0.0682979	0.267952	0.138141	0.158415	nd.	nd.	nd.	nd.	0.70508	0.82089	nd.	nd.	nd.	nd.	nd.	nd.	nd.	nd.	nd.
8114	0.15085	0.0871876	0.188799	nd.	0.102108	nd.	nd.	nd.	nd.	0.53856	0.69408	nd.	nd.	nd.	nd.	nd.	nd.	nd.	nd.	nd.
8115	0.0656595	0.0721418	0.129378	0.0675905	0.112007	0.143307	nd.	nd.	nd.	0.26093	0.50106	nd.	nd.	nd.	nd.	nd.	nd.	nd.	nd.	nd.
8117	0.0774638	0.061318	0.041142	0.0625766	0.0804021	0.0530919	0.08472	0.0777542	0.115067	0.27149	0.49448	nd.	nd.	nd.	nd.	nd.	nd.	nd.	nd.	nd.
8118	0.0764907	0.0495059	0.0676862	0.0603737	0.127581	nd.	nd.	nd.	nd.	0.22634	0.46821	nd.	nd.	nd.	nd.	nd.	nd.	nd.	nd.	nd.
8120	nd.	nd.	nd.	nd.	nd.	0.129295	0.086076	0.077765	0.106451	0.13354	0.28566	nd.	nd.	nd.	nd.	nd.	nd.	nd.	nd.	nd.
8123	nd.	nd.	nd.	nd.	0.0575077	0.0488268	0.25041	0.383235	0.321124	0	0	nd.	nd.	nd.	nd.	nd.	nd.	nd.	nd.	nd.
8125	nd.	nd.	nd.	nd.	nd.	0.0793194	0.0886185	0.123751	0.162614	0.20711	0.44446	nd.	nd.	nd.	nd.	nd.	nd.	nd.	nd.	nd.
8126	nd.	nd.	0.0354862	0.02881	0.0532601	0.0345985	0.0637969	0.0666279	0.0903704	0.06861	0.20931	nd.	nd.	nd.	nd.	nd.	nd.	nd.	nd.	nd.
8127	0.24152	0.152423	0.144399	0.122916	0.155861	0.169239	0.129713	0.112257	0.145371	0.5617	0.64399	nd.	nd.	nd.	nd.	nd.	nd.	nd.	nd.	nd.
8128	0.0746141	0.0737281	0.11368	0.0703327	0.0802883	0.0700613	nd.	nd.	nd.	0.68923	0.80438	0.10995	0.0855467	0.0222774	0.0567189	0.0757731	0.118151	nd.	nd.	nd.	0.60263	0.78697
8202	0.0515499	0.0715072	0.0892234	0.169567	0.0817927	0.146458	0.0716788	0.059059	0.0853713	0.08889	0.25364	0.098207	0.0856812	0.138258	nd.	nd.	nd.	nd.	nd.	nd.
8203	0.302777	0.307005	0.276133	0.248253	0.262053	0.365979	0.301335	0.432357	0.378724	0.66089	0.68835	0.265828	0.177217	0.217818	0.29928	0.312223	0.318061	0.52424	0.410231	0.379281	0.14237	0.40520
8204	0.0931605	0.123954	0.101381	0.231203	0.244746	0.158991	nd.	nd.	nd.	0.01584	0.02148	0.24231	0.365958	0.484174	0.371602	0.585623	0.147865	nd.	nd.	nd.	0.64599	0.81948
8205	0.412596	0.55861	0.416047	0.291714	0.313998	0.127464	nd.	nd.	nd.	0.01496	0.02148	1.07009	1.05797	1.48002	1.00938	1.08655	0.983533	nd.	nd.	nd.	0.56453	0.77954
8206	0.169211	0.184393	0.267628	0.165632	0.223975	0.180658	0.271788	0.279216	0.292047	0.47015	0.59766	0.17257	0.23078	0.231169	0.18972	0.883632	0.26579	0.280909	0.469291	0.460661	0.18822	0.47536
8208	0.270446	0.209885	0.277106	0.0989133	0.203609	nd.	nd.	nd.	nd.	0.07292	0.14989	nd.	nd.	nd.	nd.	nd.	nd.	nd.	nd.	nd.
8209	0.269067	0.135241	0.445214	0.197035	0.170551	0.135255	nd.	nd.	nd.	0.16729	0.35794	nd.	nd.	nd.	nd.	nd.	nd.	nd.	nd.	nd.
8210	0.255687	0.178426	0.218094	nd.	0.104826	nd.	nd.	nd.	nd.	0.08398	0.18276	nd.	nd.	nd.	nd.	nd.	nd.	nd.	nd.	nd.
8215	0.120488	0.133313	0.126684	0.0918685	0.0969249	0.0814576	nd.	nd.	0.0705068	0.3512	0.54932	nd.	nd.	nd.	nd.	nd.	nd.	nd.	nd.	nd.
8216	0.142695	0.0847714	0.165048	nd.	nd.	nd.	0.167512	0.203874	0.0734598	0.83819	0.91612	nd.	nd.	nd.	nd.	nd.	nd.	nd.	nd.	nd.
8217	0.137771	0.0900796	0.148898	0.0616358	0.0896306	0.103955	0.16444	0.21899	0.341994	0.03121	0.12678	nd.	nd.	nd.	nd.	nd.	nd.	nd.	nd.	nd.
8220	0.132454	nd.	0.102608	0.176864	nd.	0.143398	0.130253	0.161282	0.119513	0.49551	0.60749	nd.	nd.	nd.	nd.	nd.	nd.	nd.	nd.	nd.
8221	0.0602612	0.0702503	0.0944137	0.0556581	0.0680257	0.0714602	nd.	nd.	nd.	0.71532	0.82881	nd.	nd.	nd.	nd.	nd.	nd.	nd.	nd.	nd.
8222	0.162666	0.0634291	0.0736664	0.0641485	0.0639803	0.0706868	nd.	nd.	nd.	0.74679	0.84895	nd.	nd.	nd.	nd.	nd.	nd.	nd.	nd.	nd.
8224	0.0364324	0.0225748	0.0350631	0.0239223	0.0413262	0.364182	0.137986	0.399346	0.344471	0.03115	0.12678	nd.	nd.	nd.	nd.	nd.	nd.	nd.	nd.	nd.
8225	nd.	0.0681637	0.0807044	0.0543501	0.0527923	nd.	nd.	nd.	0.0752073	0.61849	0.66496	nd.	nd.	nd.	nd.	nd.	nd.	nd.	nd.	nd.
8227	0.113259	nd.	nd.	0.366407	0.968049	nd.	0.443421	1.08044	1.01429	0.00387	0.02532	nd.	nd.	nd.	nd.	nd.	nd.	nd.	nd.	nd.
8228	0.190885	0.133033	0.201521	0.151783	0.176126	0.233147	0.197016	0.232981	0.351395	0.39018	0.56238	0.215656	0.130668	0.233692	0.19818	0.733201	0.234381	0.200351	0.367182	0.373388	0.52447	0.68524
8301	0.210196	0.198256	0.220111	0.195681	0.198452	0.176939	nd.	nd.	nd.	0.77497	0.86667	nd.	nd.	nd.	nd.	nd.	nd.	nd.	nd.	nd.
8302	0.371773	0.38127	0.398459	0.352054	0.284517	0.24369	nd.	0.0784462	0.067399	0	1e-05	nd.	nd.	nd.	nd.	nd.	nd.	nd.	nd.	nd.
8303	0.262314	0.216437	0.237332	0.279174	0.241244	0.321452	0.395875	0.640339	0.597422	0.00433	0.02781	0.241789	0.248613	0.255324	0.269114	0.219292	0.332799	0.454602	0.727371	0.488424	0.04551	0.24056
8304	0.262256	0.857867	0.651672	0.379602	0.159603	0.698588	1.07009	0.843672	0.908404	0.18279	0.41364	0.347029	0.501498	0.43076	0.250786	0.700059	0.648513	0.956121	0.574922	0.017981	0.72024	0.77954
8305	0.262012	0.168628	0.39348	0.295283	0.204507	0.241757	0.258546	0.286429	0.27548	0.96276	0.92961	0.235853	0.197544	0.319	0.290177	0.177364	0.179273	0.467729	0.265032	0.153673	0.72009	0.77954
8308	nd.	nd.	nd.	nd.	nd.	nd.	nd.	nd.	nd.			nd.	nd.	nd.	nd.	nd.	nd.	nd.	nd.	nd.
8310	0.274477	0.208774	0.146853	0.212341	0.141652	0.13331	0.453464	0.235382	0.225478	0.03885	0.14989	nd.	nd.	nd.	nd.	nd.	nd.	nd.	nd.	nd.
8311	0.16767	0.117121	0.109942	0.134412	0.154015	0.120321	0.174154	0.135516	0.15976	0.80506	0.78125	0.138286	0.112576	0.0218475	0.180382	nd.	0.192793	0.144371	0.240101	0.222066	0.10974	0.34800
8312	0.152541	0.0929228	0.125908	0.113875	0.0893019	nd.	0.13038	0.0767161	0.0528884	0.34099	0.53915	nd.	nd.	nd.	nd.	nd.	nd.	nd.	nd.	nd.
8314	0.0879475	0.0770838	0.128334	0.0807048	0.0965457	0.0855862	nd.	nd.	nd.	0.62893	0.77211	nd.	nd.	nd.	nd.	nd.	nd.	nd.	nd.	nd.
8316	nd.	nd.	nd.	0.284475	0.446459	nd.	nd.	nd.	nd.			nd.	nd.	nd.	nd.	nd.	nd.	nd.	nd.	nd.
8318	0.0319146	0.0281392	nd.	0.0441387	0.0362821	nd.	nd.	nd.	nd.	0.15952	0.3401	nd.	nd.	nd.	nd.	nd.	nd.	nd.	nd.	nd.
8322	0.143853	0.220891	0.477414	0.119474	0.185342	0.185367	0.320828	0.203722	0.24731	0.47741	0.59766	nd.	nd.	nd.	nd.	nd.	nd.	nd.	nd.	nd.
8323	0.314014	0.336462	0.536031	0.335107	0.397851	0.39861	nd.	0.2754	0.296317	0.44345	0.5843	0.330924	0.354796	0.397576	0.475702	0.488184	0.573432	0.346706	0.323112	0.210541	0.33655	0.60351
8401	0.176219	0.0836488	0.170901	0.286505	0.0934737	0.160026	nd.	nd.	nd.	0.88462	0.94964	nd.	nd.	nd.	nd.	nd.	nd.	nd.	nd.	nd.
8405	0.13191	0.351496	0.268545	0.148238	0.241573	0.24617	0.932015	0.441915	0.389131	0.01617	0.07951	nd.	nd.	nd.	nd.	nd.	nd.	nd.	nd.	nd.
8410	0.191986	0.088176	0.171014	0.120702	0.109225	0.172424	nd.	nd.	nd.	0.89534	0.95322	nd.	nd.	nd.	nd.	nd.	nd.	nd.	nd.	nd.
8413	0.140297	0.107663	0.132284	0.0900787	0.0518694	nd.	nd.	nd.	nd.	0.06315	0.14281	nd.	nd.	nd.	nd.	nd.	nd.	nd.	nd.	nd.
8501	0.726564	0.543931	0.425581	0.696214	0.56839	0.785141	0.490013	0.518339	0.482466	0.38389	0.56238	0.717576	1.00761	0.384158	0.706088	0.870315	0.804022	0.426023	0.598075	0.670119	0.67990	0.77259
8503	0.278346	0.215559	0.313749	0.309246	0.128024	0.256042	0.190999	0.14369	0.0955575	0.05963	0.19035	0.217121	0.192185	0.189205	0.219569	0.289016	0.3125	0.262783	0.262669	0.140664	0.90411	0.88841
8504	0.210845	0.210983	0.276203	0.231111	0.195936	0.27904	0.75392	0.405044	0.281054	0.02439	0.10496	0.213019	0.310058	0.353813	0.0830782	0.219534	0.311797	0.36931	0.591741	0.464474	0.05077	0.25615
8506	0.270121	0.221148	0.142114	0.352799	0.236478	0.335145	0.328381	0.152005	0.204232	0.55011	0.64399	nd.	nd.	nd.	nd.	nd.	nd.	nd.	nd.	nd.
8508	0.0977478	0.081977	0.0474325	0.112796	0.0436902	0.131081	nd.	nd.	nd.	0.36843	0.5843	nd.	nd.	nd.	nd.	nd.	nd.	nd.	nd.	nd.
8509	0.0471942	0.0861869	0.0871359	0.0496689	nd.	nd.	nd.	nd.	nd.	0.40457	0.60749	nd.	nd.	nd.	nd.	nd.	nd.	nd.	nd.	nd.
8510	0.0529863	0.0613058	0.0321012	0.0740731	0.0230966	0.0864392	0.084667	0.0652979	0.064634	0.49649	0.60749	nd.	nd.	nd.	nd.	nd.	nd.	nd.	nd.	nd.
8511	0.0426763	0.0364003	0.0473338	0.0525602	0.0443855	nd.	0.256077	0.132834	0.122621	1e-05	0.00015	nd.	nd.	nd.	nd.	nd.	nd.	nd.	nd.	nd.
8512	0.344955	0.393802	0.445665	0.440216	0.12164	0.33237	0.365354	0.111868	0.120055	0.15906	0.374	0.316826	0.0915153	0.151812	nd.	nd.	0.278958	0.417161	0.141697	0.110876	0.97063	0.96798
8513	0.330429	0.123661	0.139759	0.226889	0.114699	0.118683	nd.	0.074932	0.05614	0.01685	0.08042	0.201992	0.104994	0.228397	0.126153	0.141081	0.155108	0.094917	0.130946	0.0829295	0.32930	0.60351
8601	0.593588	0.648739	0.598598	0.560505	0.145065	0.734574	0.539741	0.182367	0.551557	0.53708	0.64399	0.578791	0.728792	0.402554	0.587089	0.700392	0.715371	0.439012	0.508709	0.344695	0.31675	0.60351
8602	0.186228	0.202771	0.103807	0.217905	0.143485	0.171889	0.464588	0.325062	0.223565	0.04644	0.16222	nd.	nd.	nd.	0.302157	0.175029	0.197839	0.339001	0.501588	0.317474	0.08365	0.25615
8603	0.181178	0.139293	0.242127	0.214899	0.0961538	0.23491	0.402571	0.195083	0.131347	0.62043	0.66496	0.227334	0.168735	0.0750914	0.239081	0.194234	0.266656	0.361998	0.282543	0.139364	0.36413	0.66159
8701	0.228047	0.276913	0.224215	0.346673	0.253722	0.399998	1.06448	0.809612	0.987969	0	1e-05	nd.	nd.	nd.	nd.	nd.	nd.	nd.	nd.	nd.
8704	0.0619873	nd.	nd.	nd.	nd.	0.0658872	0.184144	0.0928271	0.094728	0.23097	0.46821	nd.	nd.	nd.	0.078384	nd.	0.141588	0.239319	0.323378	0.204302	0.02672	0.06811
8706	nd.	nd.	nd.	nd.	nd.	nd.	0.36118	0.16404	0.0964754			nd.	nd.	nd.	nd.	nd.	nd.	nd.	nd.	nd.
8717	nd.	nd.	nd.	nd.	nd.	nd.	0.44002	0.210556	nd.			nd.	nd.	nd.	nd.	nd.	nd.	nd.	nd.	nd.
9201	0.693734	0.594059	0.809724	0.626971	0.721672	0.675966	0.541574	0.498401	0.639826	0.55931	0.64399	0.93053	0.640587	0.918917	1.01374	0.897478	0.924922	0.748585	0.571878	0.657229	0.66642	0.77259
9203	0.89223	0.991961	1.36157	0.864771	0.55528	0.748143	0.720019	nd.	nd.	0.28034	0.50106	nd.	nd.	nd.	nd.	nd.	nd.	nd.	nd.	nd.
9302	0.124403	0.148945	0.273848	0.163888	0.267059	0.302048	0.432393	0.157055	0.247775	0.34988	0.54932	0.143637	0.211384	0.261898	0.235336	0.285819	0	0.559919	0.287397	0.2005	0.33067	0.60351
9303	0.239435	0.214583	0.312028	0.219121	0.247742	0.134754	0.307225	0.175404	0.204177	0.7127	0.76845	0.276193	0.303924	0.290058	0.292289	0.252274	0.270133	0.299852	0.295094	0.269922	0.97804	100000
9401	0.974316	0.31767	0.553267	nd.	0.879594	0.624239	0.455583	0.590698	0.403653	0.17441	0.39841	0.566451	0.17039	0.627715	0.67378	1.07554	1.22865	0.2532	1.08019	0.383105	0.28333	0.60351
9404	0.162666	0.148127	nd.	0.167823	0.124181	0.0657166	nd.	nd.	nd.	0.33252	0.56238	nd.	nd.	nd.	nd.	nd.	nd.	nd.	nd.	nd.
9501	0.0640261	0.0655889	0.0863602	0.0948746	0.077545	0.0414112	0.28324	0.214784	0.220302	0	5e-05	nd.	nd.	nd.	nd.	nd.	nd.	nd.	nd.	nd.
9504	0.210926	0.164735	0.193327	0.213855	0.177428	0.224879	nd.	nd.	nd.	0.65158	0.78125	nd.	nd.	nd.	nd.	nd.	nd.	nd.	nd.	nd.
9601	0.162712	0.301721	0.593351	nd.	0.343049	nd.	0.293728	nd.	nd.	0.98438	0.95401	nd.	nd.	nd.	nd.	nd.	nd.	nd.	nd.	nd.
n.d. no detected spot, they were considered qualitative differences
Numbers in bold correspond to spots which changed quantitatively
Numbers in red correspond to spots considered as qualitavive differences

## Sheet: Hoja2
Normalizados
SPS	SGProQ_Rep1	SGProQ_Rep2	SGProQ_Rep3	24hProQ_Rep1	24hProQ_Rep2	24hProQ_Rep3	24hProQ_Rep4	24hProQ_Rep5	24hProQ_Rep6	9dProQ_Rep1	9dProQ_Rep2	9dProQ_Rep3
604	0.417974	0.330508	0.574867	0.361152	0.41599	0	0.168426	0.212263	0.352992	0.135499	0.164276	0.330147		109
606	0.289357	0.151181	0.423949	0.414973	0.398746	0	0.444073	0.259387	0.138346	0.454697	0.611797	0.256046		110
705	0.419396	0.546134	0.736489	0.1698	0.487861	0.283485	0.420005	0.291737	0.233906	0.2674	0.364383	0.29125		202
707	0.101322	0.416096	0.874136	0	0	0.423957	0.36692	0.0658292	0.110949	0.411356	0.430138	0.177731		401
1202	0.246055	0.246679	0.585197	0.464212	0.575278	0.267431	0.45115	0.432961	0.54102	0.637506	0.127571	0.307498		604	604
1203	0.172082	0.12743	0.194285	0.166575	0.240092	0.103465	0.244148	0.246119	0.412806	0.116969	0.0510328	0.0862332		606	606
1303	0.324575	0.601196	0.810313	0.599284	0.714045	0.572858	0.629192	0.700182	0.615008	0	0	0		705	705
1507	1.16067	1.19335	1.27367	1.98107	1.7066	1.96113	1.70169	1.93699	1.97867	1.41853	1.26081	1.41723		707	707
1508	0.28646	0.238827	0.262643	0.424035	0.376228	0	0.382404	0.234218	0.307828	0.100085	0.206324	0.174156		1005
1511	0	0	0	0	0.199624	0.0569592	0.233677	0.182047	0.0559567	0.11924	0.0757507	0.0620455		1006
1603	0.0863557	0.420337	0.773293	0.723182	0.875223	0.4857	0.746297	0.534404	0.303165	0.523094	0.289856	0.25584		1011
1604	0	0	0	0.162605	0.12474	0.0589372	0.18381	0.12798	0.0812006	0	0.0567705	0.00717076		1013
1612	0	0	0	0	0	0	0	0	0	0.12512	0.288558	0.0525783		1103
1613	0	0	0	0	0	0	0	0	0	0.0863952	0.13481	0.0739714		1109
1615	0.197684	0.0819986	0.0946421	0.206129	0.152328	0.0896075	0.14693	0.101769	0.142547	0	0	0		1112
1616	0.12395	0.262495	0.180708	0.468538	0.320537	0.324862	0.232967	0.220058	0.0686117	0.163462	0.109879	0.145549		1114
1617	0.195904	0.290124	0.139265	0	0.330762	0.263027	0.307603	0.386539	0.268212	0	0	0		1116
1709	0.23518	0.409745	0.169111	0.528451	0	0	0	0	0	0	0	0		1117
1711	0.0600051	0.27737	0.0835543	0.450986	0.431022	0.375933	0	0.275732	0.26166	0	0	0		1202	1202
1715	0.370113	0.44054	0.405326	0.802239	0.153022	0.620824	1.16108	0.644922	0.23804	1.15885	1.54992	0.826522		1203	1203
1716	0.652405	0.604961	0.628683	0.931015	1.1088	1.15766	1.42736	0.783322	0.43838	1.12714	1.22486	0.585456		1204
1717	0.475863	0.572263	0.719654	0.994714	1.10535	0.772393	1.10845	0.8577	0.588192	0.70066	0.928032	0.685316		1206
1814	0.251709	0.326764	0.270542	0	0.440254	0.439275	0.773837	0.235084	0.116444	0.141049	0.0980416	0.38591		1207
2003	0	0	0	0.0676586	0.173901	0	0.26683	0.238901	0	0.147172	0.24075	0.258136		1208
2104	0.859249	1.59419	1.75059	1.19448	0.914925	1.2543	1.79936	1.69636	1.55712	0.916091	0.944457	1.12826		1209
2202	0.408597	0.154377	0.452732	0.258113	0.195558	0	0.251446	0.263405	0	0.333483	0.316693	0.350273		1301
2203	0.200603	0.160894	0.0764152	0.263032	0.316997	0.190623	0.312949	0.317471	0.549752	0.302749	0.411519	0.417464		1302
2204	0.237958	0.218108	0.302278	0.370612	0.147282	0.316294	0.39862	0.433036	0.452515	0.246154	0.205227	0.315914		1303	1303
2205	0.134238	0.10218	0.118209	0.0976815	0	0.175604	0.267917	0.182524	0.198385	0.0923488	0.16171	0.192549		1304
2301	0.577434	0.598237	0.986609	1.17704	1.00361	0.758662	1.0714	1.1845	1.43112	2.01694	1.40744	1.52505		1307
2302	0.423986	0.577321	0.475044	0.644645	0.509805	0.73871	0.659239	0.583022	0.727292	0.371093	0.572729	0.402689		1309
2304	0.277387	0.302403	0.225829	0.300096	0.240642	0.458169	0.22456	0.473295	0.697041	0.595237	0.416012	0.517388		1505
2306	0.12968	0.230718	0.005872	0.258409	0.174415	0.258634	0.230339	0.25596	0.30405	0.228452	0.209581	0.242235		1506
2503	0.0778363	0.128051	0.107947	0.190128	0.0930973	0	0.174892	0.105359	0.127646	0.0432242	0.0522995	0.0438478		1507	1507
2508	0.371621	0.399421	0.493938	0.545739	0.29784	0.18991	0.432117	0	0	0.609086	0.327104	0.612081		1508	1508
2509	0.135671	0.292007	0.193663	0.327955	0.119012	0	0.299262	0	0.456781	0.200743	0.235758	0.0914759		1509
2606	0.86741	1.34609	1.04324	1.34612	1.19747	0.967731	1.15431	1.05799	1.02187	0.360979	0.292102	0.375425		1511	1511
2610	0.595884	0.899823	1.27263	1.20161	0.714655	1.32157	1.33702	0.777284	1.13397	0.871869	0.428328	0.638067		1602
2611	0.0684052	0.745849	0.816581	0.572578	0	0.706936	0.423987	0.444046	0.685852	0.33395	0.179136	0.219683		1603	1603
2612	0.110633	0.100753	0.161282	0.108519	0	0	0.367375	0.32238	0.356717	0	0	0		1604	1604
2708	0.126717	0.295514	0.191366	1.14611	0.53963	0.172798	0.198262	0.148329	0.188028	0	0	0		1612	1612
2709	0.342308	0.542865	0.665222	0.90538	1.03618	0.913911	1.09032	0.886095	0.837263	0.558221	0.473506	0.564507		1613	1613
2710	0.058757	0.0961702	0.0500082	0.138828	0	0.100383	0.128274	0.0626658	0.122243	0	0	0		1615	1615
2809	0.120347	0.421734	0.235706	0.442985	0.207684	0.402026	0.498644	0.268991	0.290827	0.263526	0.192645	0.183309		1616	1616
2810	0.124167	0.41471	0.267566	0.469202	0.00931571	0.306381	0.49484	0.317396	0.365409	0.2376	0.169779	0.179691		1617	1617
2811	0.0550237	0.142988	0.104293	0.168483	0.0627585	0.143025	0.192672	0.0324627	0.142203	0.129099	0.100841	0.077286		1709	1709
2812	0.0515508	0.175169	0.208869	0.353437	0.0930375	0.352071	0.356982	0.036894	0.230735	0.158411	0.126858	0.0703969		1710
3010	0	0	0	0	0	0	0	0	0	0.268525	0.262711	0.199254		1711	1711
3102	1.06655	1.43883	2.14615	0.774757	0.281827	0.729843	0.878497	0.667744	0.853656	0.0828401	0.16748	0.148084		1715	1715
3103	0.630005	0.547147	0.696358	0.520451	0.150164	0.69064	0.566913	0	0	0	0	0		1716	1716
3205	0.068937	0.044625	0.056781	0	0	0	0	0	0	0.233069	0.130307	0.278955		1717	1717
3206	0	0	0	0	0	0	0	0	0	0.557	0.524418	0.491836		1814	1814
3301	0.395888	0.849912	0.778543	0.500337	0.222178	0.393286	0.532329	0.29126	0.518775	0	0	0		2003	2003
3303	0	0	0	0.276063	0.154194	0.241821	0.334533	0.17813	0.190168	0.470658	0.236375	0.41038		2005
3304	0.00746672	0.25783	0.168919	0.197241	0	0.283807	0.241586	0	0	0.121751	0.10065	0.142852		2007
3306	0.152938	0.232186	0.202148	0.63544	0	0.344343	0.241286	0.207078	0.445606	0.15874	0.151182	0.14739		2104	2104
3408	0.183608	0.184531	0.168455	0.298167	0	0.301103	0.207889	0.189817	0.244104	0.173077	0.0242922	0.0751196		2105
3409	0.0954612	0.188585	0.16858	0	0	0.202433	0.402824	0.127001	0.304618	0	0	0		2107
3412	0.180515	0.347969	0.222921	0.394502	0.261725	0.160447	0.19763	0.189466	0.139033	0.348722	0.371409	0.369955		2109
3502	0.199854	0.293838	0.299042	0.288758	0.387708	0.0994629	0.439448	0.122457	0.0894699	0.276187	0.196466	0.22459		2111
3507	0.316989	0.567432	0.386986	1.03915	0.522206	0.608577	0.547414	0.388736	0.408579	0	0	0		2112
3508	0.504373	0.620064	0.507888	0.370796	0	0.635314	0.460256	0.399168	0.438856	0.346483	0.298074	0.268546		2201
3509	0.610361	0.720061	0.779765	1.08358	0.659933	1.38146	0.978366	0.921144	1.3513	0.929155	0.61449	0.99433		2202	2202
3511	1.09478	1.18415	1.08528	1.14969	0.477744	1.06979	1.33358	0.822111	0.810777	0.732943	0.526465	1.00766		2203	2203
3604	0.22118	0.339725	0.339218	0.322863	0.39822	0.242672	0.438273	0.243759	0.220471	0.131317	0.140111	0.195073		2204	2204
3609	0.517071	0.616929	1.04381	0.737111	0.565376	0.921248	0.865343	0.554276	0.812534	0.32251	0.252045	0.228652		2205	2205
3610	0.11225	0.39667	0.454656	0.299259	0.324077	0.421162	0.315522	0.193985	0.202651	0	0	0		2207
3612	0.489754	0.235631	0.430941	0	0	0	0	0	0	0.138226	0.122717	0.217538		2209
3709	0.0860627	0.222825	0.186637	0.157339	0	0.09024	0.156535	0.0555606	0.101517	0.215654	0.0821697	0.119693		2210
3806	0.0690455	0.218729	0.263833	0.34908	0.131604	0.222708	0.342641	0.1326	0.217618	0.178871	0.206335	0.120007		2211
4001	0.405363	0.400083	0.184216	0.241479	0.172371	0.177341	0.601663	0.240156	0	0.50413	0.141282	0.224655		2212
4003	0.187222	0.0175438	0	0	0	0	0	0	0	0.232973	0.273314	0.164288		2213
4103	0.732607	0.808494	0.731239	0.530503	0.031176	0.304277	0.337517	0.343419	0.386585	0	0	0		2301	2301
4105	0.375485	0.248675	0.057351	0.247602	0.14721	0.210932	0.357326	0.260166	0.153656	0.255291	0.219694	0.212068		2302	2302
4106	0.280642	0.274991	0.360839	0.48205	0.0966371	0.195694	0.109895	0.214033	0.587096	0.116619	0.122451	0.109728		2303
4107	0.835253	0.828738	0.585571	0.406074	0.620709	0.675725	0.648425	0.78828	0	0.298982	0.31632	0.13489		2304	2304
4108	1.36226	1.23664	1.11978	0.464661	0.411876	0.435825	0.654503	0.435371	1.50629	0.168768	0.270567	0.707283		2305
4201	0.151462	0.271453	0.179271	0.212589	0.0959554	0.164438	0.200236	0	0.167104	0	0.10049	0.0687071		2306	2306
4202	0.208363	0.155205	0	0.107386	0.0749203	0.172062	0.177177	0.159865	0.17396	0.0863846	0.09521	0.148788		2308
4204	0.30874	0.256888	0.219979	0.190658	0.144698	0.190715	0.214378	0.143006	0.159984	0.2901	0.0877797	0.0932848		2404
4205	1.17526	1.02784	1.39249	0	0.791572	1.25948	1.04475	1.25743	1.00482	1.80982	1.11922	1.39186		2503	2503
4207	0.360942	0.281352	0.298691	0.705446	0	0	0	0	0	0	0	0		2504
4301	0.149986	0.186237	0.0860547	0.208323	0.0795124	0.220672	0.186838	0.185713	0.219098	0.709903	0.463798	0.795607		2508	2508
4302	0.31243	0.334987	0.345531	0.372347	0.176281	0.427959	0.414747	0.290633	0.375237	0.36774	0.305281	0.329476		2509	2509
4303	0.435349	0.438243	0.455515	0.752776	0.325476	0.423186	0.46832	0.386163	0.390415	1.51448	1.12317	1.51364		2510
4304	0.2446	0.257064	0.302278	0.651757	0.215326	0.325207	0.401138	0.237746	0.331051	0	0	0		2606	2606
4405	0.243189	0.217694	0.0850817	0	0.37899	0.155767	0.189111	0.143433	0.720383	0	0	0		2610	2610
4501	0	0	0	0	0	0.190381	0.301513	0.0890526	0.0588628	0.394037	0.230552	0.315589		2611	2611
4505	0.172342	0.161991	0.178332	0	0	0	0	0	0	0	0	0		2612	2612
4507	0.0914348	0.109338	0.136131	0	0	0.314328	0.19824	0.275895	0.167143	0.20519	0.21022	0.216856		2613
4512	0.263886	0.286452	0.23505	0.595661	0.316734	0.347091	0.26185	0.288323	0.378064	0.134204	0.189771	0.295257		2615
4513	0.345043	0.398149	0.261717	1.18019	0.108117	0.428465	0.36844	0.361144	0.129469	0.538885	0.383065	0.615862		2616
4515	0.157279	0.330808	0.328526	0	1.24561	0.552376	0.0818447	0.253199	0.227605	0.38959	0.244274	0.92988		2708	2708
4610	0.294263	0.482527	0.439597	0.387797	0.4144	0.538669	0.671129	0.368689	0.347404	0.213468	0.0801898	0.0670715		2709	2709
4611	0.283974	0.147581	0.0906143	0.34111	0.251225	0.340088	0.270058	0.217999	0.283707	0.0608937	0.126517	0.359632		2710	2710
4614	0.12943	0.197275	0.0838032	0	0	0.092425	0.0522746	0	0.0230379	0	0	0		2711
4712	0.472737	0.434716	0.443025	0.267267	0.359283	0.31787	0.43154	0.315413	0.16186	0.220822	0.586068	0.351627		2809	2809
4713	0.128768	0.256971	0.00815744	0.0472079	0.313864	0.255506	0.243305	0.209426	0.155981	1.19217	0.293646	0.334404		2810	2810
4714	0.116342	0.21035	0.132227	0.18426	0	0.196902	0.277977	0.134797	0.0625748	0	0	0		2811	2811
4810	0.367411	0.244072	0.0745144	0	0.231219	0.17373	0.130348	0.125796	0.101346	0	0	0		2812	2812
5003	1.61841	0.597068	0.406808	0.493347	0.774711	0.775613	0.315422	0.746679	1.01334	0	0	0		2901
5011	0.363862	0.364044	0.363953	0.203782	0.26719	0.215888	0.138367	0.237382	0.819535	0.250144	0.19191	0		3006
5012	0.30199	0.372361	0.259149	0.165156	0.226029	0.276642	0.189278	0.256764	0.529382	0	0	0		3010	3010
5101	1.23116	0.994287	1.11682	0.109733	0.141565	0.379406	0.952179	1.06848	1.3668	0.988987	1.13683	1.25684		3102	3102
5201	0.176108	0.41922	0.19011	0.026941	0.0274688	0.180308	0.256848	0.126122	0.463135	0.308745	0.345285	0.535283		3103	3103
5203	0.216654	0.335049	0.112258	0.178066	0.241551	0.243132	0.214555	0.194789	0.181859	0.573651	0.423335	1.13626		3104
5206	0	0	0	0	0	0	0	0	0	0.550537	0.477572	0.435098		3105
5302	0.500216	0.405483	0.283689	0.324945	0.942238	0.430627	0.390534	0.385912	0.669723	0.29513	0.381309	0.309675		3106
5303	0.0449197	0.097877	0.00992243	0.0635562	0.148322	0	0.0967518	0	0	0.230256	0.16583	0.249103		3202
5311	0.0714006	0.101839	0.0869825	0	0	0	0	0	0	0	0	0		3203
5313	0	0	0	0	0	0	0	0	0	0.205073	0.198553	0.348919		3204
5403	0.415977	0.592569	1.54751	0.776329	1.21662	0.735674	0.849082	0.297223	0.525578	1.29035	1.20823	1.08277		3205	3205
5411	0.234572	0.234317	0.200123	0	0.203905	0	0.119002	0.191763	0	0.155146	0.155146	0.155146		3206	3206
5504	0.867497	0.796464	0.962159	1.44323	1.05802	1.11211	0.96205	1.21568	0.19919	0.83272	1.05527	0.937896		3207
5505	0.36193	0.338949	0.288893	0.401094	0.342481	0.523121	0.395947	0.517946	0.650477	0.692616	0.586621	0.639757		3301	3301
5506	0.446517	0.302279	0.202963	0.0599131	0.280607	0.54742	0.35391	0.410403	0.440454	0.306591	0.574315	0.543808		3302
5507	2.81359	2.33365	2.3763	1.75226	3.1806	2.53085	1.78083	2.8598	2.63814	2.06131	2.50297	1.99133		3303	3303
5510	0.2166	0.227656	0.4373	0.061852	0.142905	0.205803	0.345281	0.242968	0	0.4615	0.353844	0.686573		3304	3304
5604	0.377742	0.329463	0.302821	0.81471	0.404091	0.394954	0.434989	0.396657	0.321606	0.154463	0.194966	0.129994		3306	3306
5606	0.306516	0.246544	0.263369	0.233917	0.337255	0.512184	0.372954	0.298792	0.556027	0	0	0		3307
5607	0.164257	0.19383	0.184001	0.306168	0.279495	0.221017	0.219491	0.1857	0.194792	1.03655	0.383885	0.260021		3310
5614	0	0	0	0	0	0	0	0	0	0.357361	0.587132	0.370388		3404
5708	0.221701	0.412652	0.362344	0.385368	0.496675	0.587221	0.460633	0.418713	0.32829	0.705902	0.849779	0.826673		3407
5709	0.31357	0.359969	0.285522	0.472794	0.419303	0.383362	0.321201	0.280653	0.184897	0	0	0		3408	3408
5715	0.149552	0.199292	0.020139	0.226661	0.135191	0.267224	0.0115241	0.238085	0.139284	0.0445401	0.137461	0.111537		3409	3409
6003	0.294024	0.6458	0.469912	0.357254	0.450311	0.366675	0.366244	0.31476	0.560016	0	0	0		3410
6015	0.592617	0.126365	0.465166	0.331313	0.452512	0.322412	0.243527	0.341938	0.509158	0.382671	0.388036	0.491078		3412	3412
6101	0.511384	0.515091	0.529532	0.328966	0.419889	0.446439	0.672349	0.423157	0.509581	0.379169	0.452429	0.39085		3502	3502
6103	0.181187	0.284601	0.196853	0.0927831	0	0.694987	0.201512	0.689989	0.355132	0.818351	0.273569	0.191693		3504
6104	0.527999	0.474562	0.663638	0.428127	0.427698	0.407029	0.394904	0.384204	0.641943	0.402654	0.294551	0.251973		3507	3507
6106	0.305778	0.391446	1.16086	0.175208	0.213221	0.168428	0.132433	0.294085	0.590385	0.0840287	0.156068	0		3508	3508
6108	0.202709	0.137599	0.170154	0.100447	0.173351	0.1413	0	0	0.229494	0.243607	0.227508	0.339257		3509	3509
6117	0.0495756	0.14724	0.147071	0.106141	0.172992	0.100452	0.0538718	0.111724	0.165413	0	0	0		3510
6120	0	0	0	0	0	0	0	0	0	0.51193	0.353621	0.17433		3511	3511
6205	0.770245	0.602644	0.558292	0.492367	0.799023	0.0685396	0.353123	0	0	0.592159	0.613415	0.47418		3604	3604
6207	0.331358	0.12321	0.316534	0.439199	0.253091	0.388617	0.152343	0.257291	0.391499	0.424059	0.511317	0.821398		3609	3609
6211	2.08001	1.65842	2.20442	2.64557	2.95869	2.47083	2.02436	1.92244	2.16173	1.72738	1.70358	1.57368		3610	3610
6215	0	0	0	0	0	0	0	0	0	0.361797	0.450012	0.529899		3611
6301	0.272677	0.289349	0.336062	0.619	0.341656	0.227837	0.218859	0.244261	0	0	0	0		3612	3612
6302	0.15678	0.142471	0.11339	0.267124	0	0.154927	0.158299	0.194111	0.138861	0.211939	0.207133	0.164711		3707
6309	0.18593	0.108801	0.0737903	0	0	0	0	0	0	0	0	0		3708
6315	0.472249	0.345083	0.55276	0.327159	0.484824	0.158492	0.299461	0.71453	0	0	0	0		3709	3709
6318	0.1251	0.0678064	0.0829208	0.0669443	0.181447	0.13126	0.0653072	0.12439	0.152031	0.152224	0.162104	0.250684		3806	3806
6401	0.690824	0.611664	0.49404	0.557995	1.132	0.654473	0.470982	0.486902	0.80589	0.340954	0.484971	0.804294		4001	4001
6403	0.070923	0.103742	0.0685406	0.0699445	0	0	0	0	0	0	0	0		4003	4003
6408	0.0363243	0.023078	0.0372346	0	0	0	0	0	0	0	0	0		4004
6412	0.114139	0.1698	0.309937	0.164462	0.338164	0.413607	0.130204	0.138399	0.164251	0.150271	0.182074	0.179334		4010
6413	0.0840332	0.0846778	0.165457	0.0679954	0	0	0.092781	0.0860901	0	0.0817152	0.108857	0.113367		4103	4103
6502	0.459084	0.42072	0.357536	1.0534	0.707014	0.459169	0.343562	0.535797	0.449846	0.751154	0.355664	0.382953		4105	4105
6504	0.268281	0.185627	0.0537418	0.239122	0.321027	0.240935	0.233833	0.1503	0.130473	0.238216	0.110103	0.0799723		4106	4106
6505	0.230969	0.241838	0.291812	0.241152	0.293738	0.394678	0.279286	0.273761	0.341209	0.295257	0.524028	0.407996		4107	4107
6508	0.212704	0.173835	0.217139	0.323292	0.351534	0.320009	0.297532	0.186026	0.101834	0.533038	0.457922	0.461192		4108	4108
6603	0.458889	0.401935	0.262317	0.457589	0.720575	0.549915	0.385299	0.54648	0.442673	0	0.403333	0.417994		4109
6604	0.186082	0.20915	0.108038	0.273818	0.0704239	0.30599	0.227311	0.25124	0.0291936	0.196732	0.125314	0.193318		4110
6703	0.31574	0.593003	0.938049	0.414299	0.344215	0.579482	0.312505	0.523169	0.306203	0.660089	0.84484	0.798684		4111
6714	0.109711	0.111924	0.059693	0.154574	0.36818	0	0.0662167	0.0850105	0.0406729	0.296106	0.298213	0.22251		4112
6802	0.225065	0.644104	0.197306	0.393093	1.56775	0.338593	0.22334	0.223887	0.195294	0.494472	0.7465	0.471418		4113
6811	0.216589	0.186175	0.0881478	0	0	0	0	0	0	0	0	0		4114
6813	0.82987	1.39155	1.24985	1.05724	0	1.85331	1.05224	1.13703	0.701836	1.20435	1.26281	0.8183		4115
7003	0.65641	0.600161	0.432887	0.425494	0.168628	0.193475	0.395293	0.0565649	0.0949916	0.333865	0.294199	0.314032		4201	4201
7007	0.0648997	0.843478	0.0530064	0	0	0.238463	0.119146	0.414658	0.0624295	0.29791	0.29174	0.353956		4202	4202
7015	0.546514	0.239293	0.194817	0.0968651	0.0134055	0	0.12976	0.171113	0.282227	0	0	0		4204	4204
7102	0.285331	0.228421	0.229053	0.197506	0.282736	0.316616	0.191829	0.268978	0.306837	0.213489	0.317267	0.237296		4205	4205
7117	0.233216	0.302072	0.268302	0	0	0	0	0	0	0	0	0		4207	4207
7201	0.268736	0.345528	0.191943	0.326527	0.24002	0.202824	0.193581	0.168891	0.230894	0.118052	0.168725	0.339365		4208
7203	1.56124	1.63981	3.24922	0.628256	0.537979	2.53474	1.05212	3.10811	0.607954	1.71302	1.33597	1.16831		4209
7207	1.65981	1.28946	1.55433	1.49943	1.89935	1.7907	1.54186	1.64832	1.60786	1.68411	1.88131	1.68925		4211
7301	0.478532	0.407055	0.493067	0.573863	0.573413	0.624516	0.310376	0.569955	0.504086	0.488094	0.533981	0.447143		4212
7303	0.27005	0.184024	0.255494	0.338426	0	0.171073	0.332969	0.234733	0.242796	0.212481	0.213009	0.119184		4213
7305	0	0	0	0	0	0	0	0	0	0.579785	0.689581	0.817932		4214
7306	0.262887	0.197626	0.230257	0	0	0	0	0	0	0.141251	0.219524	0.233699		4215
7309	0.181491	0.102191	0.120698	0	0	0	0	0	0	0.13241	0.194763	0.213769		4216
7310	0.175197	0.010727	0.22946	0.350039	0.865775	1.06422	0	0.695073	1.19501	0	0	0		4217
7316	0.0742548	0.0829813	0.106409	0	0.160221	0.239394	0.116517	0.376283	0.135163	0.157466	0.174463	0		4301	4301
7318	0.343024	0.20706	0.314746	0	0	0	0	0	0	0.564726	0.624156	0.425945		4302	4302
7319	0.357589	0.194399	0.255166	0.167085	0.0746214	0.141725	0.199793	0.319254	0.142415	0	0	0		4303	4303
7401	0.358316	0.36932	0.621674	0.547973	0.433462	0.41463	0.311241	0.396871	0.313495	0.928337	1.44253	1.23533		4304	4304
7402	0.302804	0.264936	0.367537	0.315924	0.605701	0.578987	0.493852	0.506423	0.414959	0.491692	0.386823	0.453209		4305
7403	1.34364	0.97667	1.57727	1.67346	1.61299	1.28114	1.11576	1.18278	1.24509	0.46549	0.541475	0.553047		4306
7407	0.29295	0.16858	0.25348	0.206925	0.322845	0.315869	0.243016	0.56428	0.171371	0.640498	0.56185	0.321882		4307
7413	0.133381	0.145388	0.131718	0.146502	0.215577	0	0.0319105	0.155158	0.111689	0.390142	0.148127	0.269135		4309
7502	0.103655	0.0406528	0.153939	0.247439	0.21059	0.227653	0.233411	0.264773	0.0925478	0.351704	0.492688	0.208569		4311
7503	0.423053	0.33026	0.474512	0.3476	0.592582	0.479087	0.516901	0.434028	0.441683	0.495735	0.655069	0.401064		4312
7504	0.291441	0.30533	0.461455	0.441802	0.49982	0.444082	0.34253	0.380928	0.351856	0.707844	0.861116	0.531427		4405	4405
7702	0.116744	0.217549	0.165921	0.276921	0	0.21843	0.222697	0.19755	0.109192	0.92405	0.909552	0.750005		4501	4501
7713	0.0863232	0.110869	0.0316567	0.131899	0.0625074	0.0678611	0.129949	0.105071	0.0480704	0	0	0		4505	4505
7717	0.0253196	0.178583	0.0651803	0.111336	0.225191	0	0.0716849	0.0975889	0.103155	0	0	0		4507	4507
7810	0.147218	0.293941	0.190144	0	0	0	0	0	0	0.655844	0.467981	0.477527		4512	4512
7815	0.0332638	0.108449	0.0857832	0.0820782	0	0.115413	0.167139	0.363579	0	0.473333	0.301055	0.303111		4513	4513
8004	0.82618	0.895313	0.881207	0	0.984117	0.730257	0.671917	0	0.949005	1.01285	0.805027	0.798359		4514
8012	0.357589	0.20165	0.205407	0	0.300506	0.285865	0.247897	0	1.04434	0.306305	0.265191	0.184317		4515	4515
8101	0.305973	0.166149	0.162911	0.164901	0.0355289	0.156733	0.144113	0.136554	0.102349	0.477524	0.433172	0.455348		4610	4610
8102	0.225282	0.398408	0.239066	0.243183	0.36696	0.343906	0.308091	0	0.478261	0.490355	0.412243	0.192917		4611	4611
8103	1.22398	1.16923	2.30775	0.842334	1.1691	2.18108	0.67419	3.1683	1.32967	1.10632	0.533236	0.570303		4612
8104	1.0488	0.981056	1.40763	0.99252	1.54378	1.21894	1.10246	1.56045	1.4573	1.20469	1.60259	1.56476			4614
8106	0.452746	0.43212	0.404444	0.406727	0.4329	0.415642	0.280195	0.397147	0.59131	1.38613	1.74469	1.58234		4615
8108	0.0366499	0.261833	0.156768	0.180841	0.0791895	0.170705	0.111016	0.094689	0.77231	0	0	0		4704
8128	0.10995	0.0855467	0.0222774	0.0567189	0.113989	0.0757731	0.0634327	0.118151	0.731439	0	0	0		4712	4712
8202	0.098207	0.0856812	0.138258	0	0	0	0	0	0	0	0	0		4713	4713
8203	0.265828	0.177217	0.217818	0.29928	0.536855	0.312223	0.258833	0.318061	0.307881	0.52424	0.410231	0.379281		4714	4714
8204	0.24231	0.365958	0.484174	0.371602	0.526487	0.585623	0.227743	0.147865	0	0	0	0		4715
8205	1.07009	1.05797	1.48002	1.00938	0.997881	1.08655	0.86643	0.983533	0.917697	0	0	0		4808
8206	0.17257	0.23078	0.231169	0.18972	0.119813	0.883632	0.411741	0.26579	0.315291	0.280909	0.469291	0.460661		4809
8228	0.215656	0.130668	0.233692	0.19818	0.260505	0.733201	0.141529	0.234381	0.365145	0.200351	0.367182	0.373388		4810	4810
8303	0.241789	0.248613	0.255324	0.269114	0.376061	0.219292	0.281515	0.332799	0.235597	0.454602	0.727371	0.488424		5003	5003
8304	0.347029	0.501498	0.43076	0.250786	0.499413	0.700059	0.282902	0.648513	1.21229	0.956121	0.574922	0.017981		5005
8305	0.235853	0.197544	0.319	0.290177	0.17786	0.177364	0.197907	0.179273	0.164422	0.467729	0.265032	0.153673		5011	5011
8311	0.138286	0.112576	0.0218475	0.180382	0.248558	0	0	0.192793	0.214369	0.144371	0.240101	0.222066		5012	5012
8323	0.330924	0.354796	0.397576	0.475702	0.582967	0.488184	0.347965	0.573432	0.525274	0.346706	0.323112	0.210541		5101	5101
8501	0.717576	1.00761	0.384158	0.706088	0.939595	0.870315	0.606554	0.804022	0.616831	0.426023	0.598075	0.670119		5104
8503	0.217121	0.192185	0.189205	0.219569	0.339013	0.289016	0.142305	0.3125	0.427112	0.262783	0.262669	0.140664		5105
8504	0.213019	0.310058	0.353813	0.0830782	0.355348	0.219534	0.299717	0.311797	0.135982	0.36931	0.591741	0.464474		5107
8512	0.316826	0.0915153	0.151812	0	0.292566	0	0.108664	0.278958	0.078453	0.417161	0.141697	0.110876		5108
8513	0.201992	0.104994	0.228397	0.126153	0.176819	0.141081	0.137724	0.155108	0.0967221	0.094917	0.130946	0.0829295		5109
8601	0.578791	0.728792	0.402554	0.587089	0.472363	0.700392	0.811948	0.715371	0.307669	0.439012	0.508709	0.344695		5110
8602	0	0	0	0.302157	0.511898	0.175029	0.201534	0.197839	0.214963	0.339001	0.501588	0.317474		5201	5201
8603	0.227334	0.168735	0.0750914	0.239081	0.256571	0.194234	0.122262	0.266656	0.101874	0.361998	0.282543	0.139364		5203	5203
8704	0	0	0	0.078384	0.126378	0	0	0.141588	0.0571456	0.239319	0.323378	0.204302		5205
9201	0.93053	0.640587	0.918917	1.01374	1.29612	0.897478	0.695131	0.924922	0.857144	0.748585	0.571878	0.657229		5206	5206
9302	0.143637	0.211384	0.261898	0.235336	0.302719	0.285819	0.106878	0	0.455962	0.559919	0.287397	0.2005		5208
9303	0.276193	0.303924	0.290058	0.292289	0.482874	0.252274	0	0.270133	0.388843	0.299852	0.295094	0.269922		5210
9401	0.566451	0.17039	0.627715	0.67378	1.2393	1.07554	0.471902	1.22865	0.800764	0.2532	1.08019	0.383105		5211
														5214
														5301
														5302	5302
														5303	5303
														5305
														5306
														5307
														5308
															5311
														5312
														5313	5313
														5314
														5403	5403
														5407
														5410
														5411	5411
														5504	5504
														5505	5505
														5506	5506
														5507	5507
														5510	5510
														5604	5604
														5606	5606
														5607	5607
														5609
														5614	5614
														5615
														5708	5708
														5709	5709
														5710
														5715	5715
														6003	6003
														6007
														6012
														6015	6015
														6016
														6101	6101
														6103	6103
														6104	6104
														6106	6106
														6107
														6108	6108
														6109
														6110
														6111
														6112
														6113
														6114
														6115
														6116
														6117	6117
														6118
														6120	6120
														6203
														6204
														6205	6205
														6207	6207
														6209
														6211	6211
														6213
														6215	6215
														6301	6301
														6302	6302
														6305
														6306
														6307
														6308
														6309	6309
														6315	6315
														6316
														6317
														6318	6318
														6401	6401
														6402
														6403	6403
														6404
														6407
														6408	6408
														6410
														6412	6412
														6413	6413
														6502	6502
														6504	6504
														6505	6505
														6506
														6508	6508
														6511
														6603	6603
														6604	6604
														6605
														6611
														6701
														6703	6703
														6705
														6707
														6708
														6711
														6714	6714
														6715
														6802	6802
														6811	6811
														6813	6813
														7003	7003
														7005
														7006
														7007	7007
														7008
														7009
														7012
														7015	7015
														7016
														7102	7102
														7104
														7105
														7110
														7112
														7115
														7117	7117
														7118
														7120
														7121
														7201	7201
														7203	7203
														7205
														7207	7207
														7212
														7220
														7221
														7222
														7301	7301
														7302
														7303	7303
														7305	7305
														7306	7306
														7309	7309
														7310	7310
														7311
														7316	7316
														7317
														7318	7318
														7319	7319
														7320
														7401	7401
														7402	7402
														7403	7403
														7404
														7405
														7407	7407
														7409
														7411
														7412
														7413	7413
														7502	7502
														7503	7503
														7504	7504
														7506
														7509
														7604
														7605
														7702	7702
														7704
														7707
														7712
														7713	7713
														7716
														7717	7717
														7718
														7807
														7810	7810
														7811
														7813
														7814
														7815	7815
														7816
														7902
														8004	8004
														8007
														8008
														8011
														8012	8012
														8101	8101
														8102	8102
														8103	8103
														8104	8104
														8106	8106
														8108	8108
														8110
														8111
														8112
														8113
														8114
														8115
														8117
														8118
														8120
														8123
														8125
														8126
														8127
														8128	8128
														8202	8202
														8203	8203
														8204	8204
														8205	8205
														8206	8206
														8208
														8209
														8210
														8215
														8216
														8217
														8220
														8221
														8222
														8224
														8225
														8227
														8228	8228
														8301
														8302
														8303	8303
														8304	8304
														8305	8305
														8308
														8310
														8311	8311
														8312
														8314
														8316
														8318
														8322
														8323	8323
														8401
														8405
														8410
														8413
														8501	8501
														8503	8503
														8504	8504
														8506
														8508
														8509
														8510
														8511
														8512	8512
														8513	8513
														8601	8601
														8602	8602
														8603	8603
														8701
														8704	8704
														8706
														8717
														9201	9201
														9203
														9302	9302
														9303	9303
														9401	9401
														9404
														9501
														9504
														9601
